# Supplementary material for: SMMILe enables accurate spatial quantification in digital pathology using multiple-instance learning
Source: Nat Cancer. 2025 Nov 19;6(12):2025–41. doi: 10.1038/s43018-025-01060-8 (PMC12727519; doi:10.1038/s43018-025-01060-8)
Supplement: Supplementary file 3 — Statistical source data. [file 43018_2025_1060_MOESM3_ESM.xlsx]

## Sheet: Figure 1b
ResNet-50: Spatial-AUC (mean)
Method/Dataset	Breast	Lung	Renal-3	Renal-4	Ovarian	Gastric	Prostate	Gastric-Endo.
RAMIL	0.751175	0.811875	0.794927	0.850135	0.858257	0.756905	0.636766	0.611636
IAMIL	0.794496	0.783161	0.786404	0.563888	0.829656	0.547069	0.656513	0.684602
CLAM	0.748433	0.827308	0.799231	0.824314	0.852829	0.748249	0.624945	0.573962
DSMIL	0.902607	0.621009	0.772609	0.751202	0.636156	0.818368	0.708835	0.539538
TransMIL	0.520243	0.479001	0.514429	0.516534	0.451748
DTFD-MIL	0.818146	0.814556	0.814418	0.856778	0.898127	0.480242	0.567966	0.4709
ADDMIL	0.686572	0.54945	0.598222	0.562321	0.545837	0.403725	0.508524	0.500388
NIC	0.459283	0.584533	0.75743	0.798081	0.639076	0.802211	0.527125	0.580877
NICWSS	0.517837	0.577136	0.724298	0.818323	0.691266	0.73023	0.572772	0.577634
SMMILe	0.912461	0.873311	0.882782	0.89731	0.944041	0.889196	0.816976	0.790722

## Sheet: Figure 1c
Conch: Spatial-AUC (mean)
Method/Dataset	Breast	Lung	Renal-3	Renal-4	Ovarian	Gastric	Prostate	Gastric-Endo.
RAMIL	0.97474	0.89255	0.892223	0.903844	0.93654	0.895623	0.775117	0.797131
IAMIL	0.96281	0.837683	0.867676	0.893244	0.94178	0.903099	0.801617	0.817987
CLAM	0.967679	0.879607	0.905136	0.90137	0.942347	0.89957	0.77079	0.797664
DSMIL	0.979163	0.796672	0.867111	0.829483	0.814253	0.890929	0.779706	0.628005
TransMIL	0.890602	0.664393	0.835275	0.730467	0.747513
DTFD-MIL	0.967856	0.890451	0.87641	0.911631	0.955342	0.793178	0.745224	0.591548
ADDMIL	0.751148	0.67901	0.735686	0.771897	0.711373	0.494321	0.601768	0.502588
NIC	0.966123	0.820997	0.905481	0.865515	0.757599	0.832683	0.714097	0.635504
NICWSS	0.973975	0.8314	0.905917	0.864535	0.771455	0.857495	0.787168	0.676022
SMMILe	0.98305	0.926206	0.936241	0.943567	0.966712	0.947716	0.840877	0.84573
