# Supplementary material for: SMMILe enables accurate spatial quantification in digital pathology using multiple-instance learning
Source: Nat Cancer. 2025 Nov 19;6(12):2025–41. doi: 10.1038/s43018-025-01060-8 (PMC12727519; doi:10.1038/s43018-025-01060-8)
Supplement: Supplementary file 4 — Statistical source data. [file 43018_2025_1060_MOESM4_ESM.xlsx]

## Sheet: Figure 2c
Positive Instance (Raw Attention Score)
Count_iamil	9868	721	10984	13195	14691	25553	23241	26353	38365	11778	11953	11413	6699	6498	4390	2581	1746	1232	518	210
Bin_iamil	[-12.63, -11.14]	[-11.14, -9.64]	[-9.64, -8.14]	[-8.14, -6.65]	[-6.65, -5.15]	[-5.15, -3.65]	[-3.65, -2.15]	[-2.15, -0.66]	[-0.66, 0.84]	[0.84, 2.34]	[2.34, 3.83]	[3.83, 5.33]	[5.33, 6.83]	[6.83, 8.32]	[8.32, 9.82]	[9.82, 11.32]	[11.32, 12.81]	[12.81, 14.31]	[14.31, 15.81]	[15.81, 17.30]
Count_ramil	3371	7939	15318	15269	12990	23908	34301	27342	20082	22366	21675	3097	3246	3580	2909	1437	905	952	905	397
Bin_ramil	[-7.18, -6.47]	[-6.47, -5.75]	[-5.75, -5.04]	[-5.04, -4.33]	[-4.33, -3.62]	[-3.62, -2.91]	[-2.91, -2.19]	[-2.19, -1.48]	[-1.48, -0.77]	[-0.77, -0.06]	[-0.06, 0.65]	[0.65, 1.36]	[1.36, 2.08]	[2.08, 2.79]	[2.79, 3.50]	[3.50, 4.21]	[4.21, 4.92]	[4.92, 5.63]	[5.63, 6.35]	[6.35, 7.06]
Negagtive Instance (Raw Attention Score)
Count_iamil	7839	1208	247	2320	9335	9864	4352	24256	17997	19578	25246	15899	16767	21890	819	257	99	30	5	3
Bin_iamil	[-12.64, -11.70]	[-11.70, -10.75]	[-10.75, -9.80]	[-9.80, -8.85]	[-8.85, -7.90]	[-7.90, -6.95]	[-6.95, -6.01]	[-6.01, -5.06]	[-5.06, -4.11]	[-4.11, -3.16]	[-3.16, -2.21]	[-2.21, -1.27]	[-1.27, -0.32]	[-0.32, 0.63]	[0.63, 1.58]	[1.58, 2.53]	[2.53, 3.47]	[3.47, 4.42]	[4.42, 5.37]	[5.37, 6.32]
Count_ramil	402	1361	2781	5029	6191	4687	5139	4610	8369	13207	14297	18057	16760	11744	16678	18146	20237	5417	4244	655
Bin_ramil	[-7.19, -6.74]	[-6.74, -6.30]	[-6.30, -5.86]	[-5.86, -5.41]	[-5.41, -4.97]	[-4.97, -4.53]	[-4.53, -4.08]	[-4.08, -3.64]	[-3.64, -3.20]	[-3.20, -2.75]	[-2.75, -2.31]	[-2.31, -1.87]	[-1.87, -1.42]	[-1.42, -0.98]	[-0.98, -0.54]	[-0.54, -0.10]	[-0.10, 0.35]	[0.35, 0.79]	[0.79, 1.23]	[1.23, 1.68]

## Sheet: Figure 2d
Positive Instance (Softmax-normalized Attention Score)
Count_iamil	220189	703	345	200	137	117	66	45	39	23	35	14	16	10	6	7	11	8	9	9
Bin_iamil	[0.00, 0.05]	[0.05, 0.10]	[0.10, 0.15]	[0.15, 0.20]	[0.20, 0.25]	[0.25, 0.30]	[0.30, 0.35]	[0.35, 0.40]	[0.40, 0.45]	[0.45, 0.50]	[0.50, 0.55]	[0.55, 0.60]	[0.60, 0.65]	[0.65, 0.70]	[0.70, 0.75]	[0.75, 0.80]	[0.80, 0.85]	[0.85, 0.90]	[0.90, 0.95]	[0.95, 1.00]
Count_ramil	220290	929	407	170	83	37	25	16	12	10	2	2	0	0	0	2	0	0	2	2
Bin_ramil	[0.00, 0.03]	[0.03, 0.06]	[0.06, 0.09]	[0.09, 0.13]	[0.13, 0.16]	[0.16, 0.19]	[0.19, 0.22]	[0.22, 0.25]	[0.25, 0.28]	[0.28, 0.31]	[0.31, 0.35]	[0.35, 0.38]	[0.38, 0.41]	[0.41, 0.44]	[0.44, 0.47]	[0.47, 0.50]	[0.50, 0.53]	[0.53, 0.57]	[0.57, 0.60]	[0.60, 0.63]
Negagtive Instance (Softmax-normalized Attention Score)
Count_iamil	178002	3	3	0	1	0	0	0	0	0	0	0	0	1	0	0	0	0	0	1
Bin_iamil	[0.00000, 0.00019]	[0.00019, 0.00038]	[0.00038, 0.00057]	[0.00057, 0.00076]	[0.00076, 0.00095]	[0.00095, 0.00114]	[0.00114, 0.00133]	[0.00133, 0.00152]	[0.00152, 0.00171]	[0.00171, 0.00190]	[0.00190, 0.00209]	[0.00209, 0.00228]	[0.00228, 0.00247]	[0.00247, 0.00266]	[0.00266, 0.00285]	[0.00285, 0.00304]	[0.00304, 0.00323]	[0.00323, 0.00342]	[0.00342, 0.00361]	[0.00361, 0.00380]
Count_ramil	149681	14797	6714	3089	2097	829	316	215	106	66	25	27	17	9	5	5	5	5	1	2
Bin_ramil	[0.0000, 0.0012]	[0.0012, 0.0023]	[0.0023, 0.0035]	[0.0035, 0.0046]	[0.0046, 0.0058]	[0.0058, 0.0069]	[0.0069, 0.0081]	[0.0081, 0.0092]	[0.0092, 0.0104]	[0.0104, 0.0116]	[0.0116, 0.0127]	[0.0127, 0.0139]	[0.0139, 0.0150]	[0.0150, 0.0162]	[0.0162, 0.0173]	[0.0173, 0.0185]	[0.0185, 0.0196]	[0.0196, 0.0208]	[0.0208, 0.0219]	[0.0219, 0.0231]
