# Supplementary material for: SMMILe enables accurate spatial quantification in digital pathology using multiple-instance learning
Source: Nat Cancer. 2025 Nov 19;6(12):2025–41. doi: 10.1038/s43018-025-01060-8 (PMC12727519; doi:10.1038/s43018-025-01060-8)
Supplement: Supplementary file 5 — Statistical source data. [file 43018_2025_1060_MOESM5_ESM.xlsx]

## Sheet: Figure 4a
Figure 4a
ResNet-50: WSI-AUC
Method	fold	Breast	Lung	Renal-3	Renal-4	Ovarian	Gastric	Prostate	Gastric-Endo.
RAMIL	0	0.934896	0.884206	0.998289	0.987369	0.918328	0.828102	0.878472	0.669087
RAMIL	1	0.936849	0.951604	0.985473	0.969702	0.93348	0.91425	0.86806	0.864548
RAMIL	2	0.879032	0.927	0.983708	0.967025	0.931515	0.866553	0.858267	0.596774
RAMIL	3	0.980511	0.968352	0.990461	0.958808	0.920997	0.881047	0.909525	0.671474
RAMIL	4	0.930679	0.946128	0.979715	0.977505	0.925547	0.870707	0.886686	0.769555
IAMIL	0	0.940104	0.913986	0.996788	0.936449	0.889677	0.795897	0.886188	0.806503
IAMIL	1	0.904948	0.97891	0.992217	0.935242	0.934218	0.84594	0.856488	0.804684
IAMIL	2	0.97043	0.929111	0.984707	0.926266	0.935524	0.827467	0.851435	0.860298
IAMIL	3	0.976478	0.960055	0.991129	0.90721	0.913731	0.852981	0.880409	0.850321
IAMIL	4	0.949211	0.947419	0.98512	0.962222	0.922759	0.81595	0.865265	0.756842
CLAM	0	0.938854	0.912378	0.99923	0.986349	0.885052	0.830052	0.87026	0.733969
CLAM	1	0.943359	0.965489	0.990369	0.966735	0.944442	0.916552	0.861932	0.787919
CLAM	2	0.895833	0.939	0.989319	0.953866	0.939811	0.879367	0.851561	0.6067
CLAM	3	0.978414	0.968242	0.99288	0.969602	0.902286	0.887988	0.861615	0.746474
CLAM	4	0.931366	0.940191	0.978917	0.988076	0.91923	0.889171	0.890309	0.765625
DSMIL	0	0.707031	0.869565	0.991497	0.967549	0.867452	0.826743	0.864308	0.698215
DSMIL	1	0.745182	0.918082	0.965963	0.949602	0.896357	0.906492	0.869874	0.883744
DSMIL	2	0.745296	0.891667	0.982461	0.952277	0.904584	0.804698	0.860708	0.516129
DSMIL	3	0.793011	0.944945	0.989078	0.931478	0.851604	0.878351	0.868754	0.592949
DSMIL	4	0.780165	0.905612	0.968631	0.966241	0.888369	0.879882	0.923157	0.964844
TransMIL	0	0.886667	0.897848	0.997706	0.970945	0.891556	0.835909	0.91573	0.655717
TransMIL	1	0.90522	0.937174	0.984558	0.9609	0.937872	0.891855	0.924506	0.865442
TransMIL	2	0.923536	0.890889	0.979569	0.973872	0.926255	0.828116	0.862725	0.822581
TransMIL	3	0.921212	0.941538	0.988533	0.979551	0.908509	0.912729	0.812666	0.701923
TransMIL	4	0.934172	0.909764	0.979975	0.982301	0.895035	0.810945	0.76501	0.819152
DTFD-MIL	0	0.919922	0.870563	0.997989	0.979677	0.884816	0.834991	0.799769	0.698336
DTFD-MIL	1	0.897135	0.941725	0.98334	0.970783	0.89812	0.816859	0.845806	0.694669
DTFD-MIL	2	0.936828	0.926889	0.978649	0.947463	0.898342	0.76005	0.806415	0.648883
DTFD-MIL	3	0.984543	0.968022	0.992822	0.939916	0.872325	0.820325	0.853518	0.663462
DTFD-MIL	4	0.929993	0.911672	0.979906	0.97456	0.909624	0.818521	0.866619	0.808014
ADDMIL	0	0.94987	0.913709	0.996998	0.988688	0.907223	0.805579	0.856922	0.766727
ADDMIL	1	0.916667	0.957487	0.9852	0.9647	0.910446	0.856368	0.869381	0.867742
ADDMIL	2	0.849462	0.919222	0.982442	0.946603	0.955261	0.820527	0.841197	0.692308
ADDMIL	3	0.95638	0.972418	0.992564	0.959634	0.894567	0.84704	0.900738	0.676282
ADDMIL	4	0.908602	0.907295	0.979563	0.985385	0.890453	0.827348	0.862916	0.890672
NIC	0	0.430339	0.836346	0.9918	0.985816	0.701155	0.740798	0.612335	0.88167
NIC	1	0.537109	0.80464	0.985407	0.955831	0.823564	0.863058	0.686171	0.854497
NIC	2	0.56586	0.876444	0.984934	0.966773	0.848441	0.817407	0.680179	0.723325
NIC	3	0.612903	0.915165	0.98505	0.93676	0.749571	0.811392	0.666479	0.725962
NIC	4	0.66232	0.864646	0.97457	0.957641	0.815797	0.776636	0.695803	0.750166
NICWSS	0	0.411458	0.835515	0.993932	0.985674	0.756332	0.704788	0.701141	0.834301
NICWSS	1	0.59375	0.820957	0.973753	0.949233	0.885068	0.87923	0.588092	0.820634
NICWSS	2	0.610215	0.894778	0.97274	0.977003	0.813458	0.793321	0.725787	0.673697
NICWSS	3	0.586694	0.921099	0.960032	0.933491	0.848078	0.836812	0.453984	0.766026
NICWSS	4	0.492107	0.832155	0.934186	0.974892	0.901661	0.744623	0.588087	0.726196
SMMILe	0	0.92513	0.930346	0.998299	0.992003	0.926927	0.851738	0.890928	0.871567
SMMILe	1	0.944661	0.966145	0.992858	0.977035	0.954828	0.912672	0.872388	0.926601
SMMILe	2	0.959677	0.930222	0.990929	0.97869	0.949568	0.853722	0.936283	0.935484
SMMILe	3	0.981183	0.96967	0.994838	0.98333	0.93439	0.888814	0.928826	0.932692
SMMILe	4	0.95127	0.948878	0.985249	0.983418	0.939963	0.898862	0.917781	0.971354

## Sheet: Figure 4b
Figure 4b
Conch: WSI-AUC
Method	fold	Breast	Lung	Renal-3	Renal-4	Ovarian	Gastric	Prostate	Gastric-Endo.
RAMIL	0	0.9974	0.9544	0.9982	1	0.9674	0.9534	0.9469	0.9132
RAMIL	1	0.985	0.9891	0.9982	0.987	0.9929	0.951	0.9417	0.9887
RAMIL	2	0.9899	0.9727	0.9953	0.9939	0.9664	0.9195	0.914	0.9814
RAMIL	3	1	0.987	0.9982	0.9853	0.9825	0.9009	0.9454	0.9968
RAMIL	4	1	0.9719	0.9952	0.9955	0.9516	0.9214	0.9361	0.9967
IAMIL	0	0.9909	0.9644	0.998	0.9954	0.9726	0.9632	0.9458	0.918
IAMIL	1	0.9688	0.9888	0.9983	0.9965	0.9736	0.9425	0.9417	0.9788
IAMIL	2	0.9825	0.9692	0.9966	0.9674	0.9577	0.9236	0.9478	0.9553
IAMIL	3	1	0.9815	0.996	0.9429	0.9717	0.9275	0.955	0.9952
IAMIL	4	1	0.9723	0.9946	0.9838	0.9646	0.9047	0.9417	0.9954
CLAM	0	0.9974	0.9574	0.9965	0.9969	0.9592	0.9492	0.9423	0.9086
CLAM	1	0.985	0.9882	0.9989	0.9889	0.9895	0.95	0.946	0.9847
CLAM	2	0.9745	0.9704	0.9955	0.9975	0.97	0.9242	0.911	0.9764
CLAM	3	1	0.9857	0.9975	0.9856	0.9725	0.8985	0.9398	0.9936
CLAM	4	1	0.9721	0.9936	0.9963	0.9604	0.9211	0.9361	0.9974
DSMIL	0	0.9935	0.9552	0.9991	0.999	0.9602	0.9252	0.9311	0.8972
DSMIL	1	0.974	0.9916	0.9987	0.9824	0.9891	0.92	0.9576	0.9941
DSMIL	2	0.9906	0.9668	0.9957	0.9938	0.965	0.9005	0.9184	0.9789
DSMIL	3	1	0.9842	0.9954	0.9809	0.9729	0.9141	0.9334	0.9952
DSMIL	4	1	0.9714	0.9931	0.9944	0.9706	0.9136	0.9472	1
TransMIL	0	0.998	0.9707	0.9951	0.998	0.9671	0.8838	0.9565	0.9364
TransMIL	1	0.9953	0.9882	0.9988	0.9793	0.9854	0.8729	0.9095	0.9637
TransMIL	2	0.9841	0.9748	0.9954	0.995	0.9686	0.8834	0.9219	0.9447
TransMIL	3	1	0.9838	0.9978	0.9781	0.9755	0.8772	0.9192	0.8618
TransMIL	4	1	0.9689	0.9923	0.9921	0.9617	0.8964	0.8765	0.9159
DTFD-MIL	0	0.9974	0.9508	0.9985	0.9939	0.9702	0.9036	0.8919	0.881
DTFD-MIL	1	0.9863	0.9858	0.9979	0.9819	0.9782	0.9092	0.8657	0.9293
DTFD-MIL	2	0.9872	0.9669	0.9959	0.9835	0.9671	0.8994	0.9037	0.8548
DTFD-MIL	3	1	0.9825	0.9968	0.9766	0.9862	0.873	0.9415	0.8189
DTFD-MIL	4	1	0.9712	0.9941	0.9932	0.9463	0.8651	0.9181	0.8913
ADDMIL	0	0.9941	0.9644	0.9965	0.9981	0.9699	0.9327	0.9207	0.9177
ADDMIL	1	0.9954	0.9887	0.9981	0.9849	0.9874	0.9159	0.9319	0.9852
ADDMIL	2	0.9718	0.9702	0.9962	0.9949	0.9594	0.9007	0.918	0.9628
ADDMIL	3	0.9993	0.9857	0.9983	0.9754	0.9817	0.9269	0.9367	1
ADDMIL	4	1	0.9712	0.9956	0.9985	0.9652	0.8834	0.949	0.9896
NIC	0	0.873	0.9448	0.9969	0.9933	0.9344	0.8373	0.7858	0.8358
NIC	1	0.8652	0.9772	0.9968	0.982	0.9641	0.8145	0.7994	0.8559
NIC	2	0.9429	0.9464	0.993	0.986	0.927	0.8563	0.7757	0.7934
NIC	3	0.9859	0.9812	0.9944	0.9689	0.9352	0.8347	0.7167	0.7667
NIC	4	0.8682	0.964	0.9902	0.9938	0.9301	0.8007	0.7662	0.8217
NICWSS	0	0.9594	0.9531	0.9972	0.9876	0.9497	0.8426	0.8493	0.8859
NICWSS	1	0.8513	0.9819	0.9978	0.9778	0.9568	0.8263	0.8614	0.886
NICWSS	2	0.8453	0.9515	0.9962	0.9766	0.9527	0.8611	0.814	0.7019
NICWSS	3	0.9656	0.9783	0.9944	0.9681	0.9491	0.856	0.8474	0.6793
NICWSS	4	0.9497	0.9697	0.9891	0.9753	0.9579	0.8397	0.8292	0.8126
SMMILe	0	0.9987	0.961	0.9993	0.9972	0.9685	0.9354	0.9359	0.9452
SMMILe	1	0.9939	0.9867	0.9984	0.9969	0.9777	0.9219	0.9497	0.9788
SMMILe	2	0.9785	0.9668	0.9975	0.9864	0.9665	0.9182	0.9437	0.9764
SMMILe	3	0.998	0.9805	0.9959	0.9771	0.9693	0.9284	0.9574	1
SMMILe	4	0.9986	0.968	0.9946	0.9786	0.9685	0.9311	0.9453	1

## Sheet: Figure 4c
Figure 4c
ResNet-50: Spatial-AUC
Method	fold	Breast	Lung	Renal-3	Renal-4	Ovarian	Gastric	Prostate	Gastric-Endo.
RAMIL	0	0.857333	0.850478	0.795711	0.822442	0.829746	0.741357	0.622457	0.660079
RAMIL	1	0.794298	0.812753	0.796358	0.851685	0.917715	0.770657	0.655022	0.585679
RAMIL	2	0.653874	0.776926	0.813481	0.868159	0.847044	0.762209	0.604269	0.53871
RAMIL	3	0.762666	0.80203	0.775005	0.840168	0.846948	0.797694	0.624964	0.725728
RAMIL	4	0.687705	0.81719	0.794082	0.86822	0.849833	0.712609	0.67712	0.547981
IAMIL	0	0.688007	0.772991	0.810046	0.592997	0.8939	0.417637	0.664058	0.492464
IAMIL	1	0.770925	0.794038	0.744155	0.53768	0.892539	0.612015	0.623169	0.718539
IAMIL	2	0.793258	0.773583	0.80891	0.589592	0.779026	0.568484	0.651743	0.744668
IAMIL	3	0.918539	0.786999	0.77743	0.54141	0.774012	0.561937	0.69221	0.732874
IAMIL	4	0.80175	0.788196	0.791479	0.55776	0.808802	0.575274	0.651386	0.734467
CLAM	0	0.860683	0.860467	0.8073	0.816809	0.830382	0.717761	0.552363	0.624608
CLAM	1	0.812497	0.832583	0.804196	0.796261	0.932878	0.76606	0.650308	0.599872
CLAM	2	0.661919	0.79062	0.804208	0.824772	0.871331	0.765051	0.616852	0.349189
CLAM	3	0.700625	0.81434	0.789362	0.809871	0.82322	0.796098	0.654474	0.736853
CLAM	4	0.706439	0.838531	0.791087	0.873859	0.806335	0.696274	0.650727	0.559286
DSMIL	0	0.954807	0.660408	0.764217	0.743918	0.536263	0.778498	0.685914	0.523465
DSMIL	1	0.950344	0.621811	0.751247	0.735484	0.690044	0.844586	0.729924	0.52772
DSMIL	2	0.813604	0.638765	0.796755	0.742458	0.665183	0.795905	0.696097	0.531327
DSMIL	3	0.87851	0.57024	0.798023	0.765895	0.661356	0.831691	0.712258	0.544723
DSMIL	4	0.915772	0.61382	0.752804	0.768256	0.627934	0.841162	0.71998	0.570453
TransMIL	0	0.579404	0.444627	0.481732	0.588017	0.450108
TransMIL	1	0.574343	0.470015	0.504342	0.497954	0.488771
TransMIL	2	0.452226	0.524785	0.536728	0.485795	0.448233
TransMIL	3	0.428206	0.504746	0.541834	0.476405	0.439898
TransMIL	4	0.567038	0.450833	0.50751	0.534499	0.431729
DTFD-MIL	0	0.865836	0.82045	0.815094	0.855039	0.904782	0.498279	0.505906	0.419428
DTFD-MIL	1	0.843105	0.83794	0.816576	0.849156	0.941318	0.552235	0.607014	0.475977
DTFD-MIL	2	0.74649	0.765026	0.817792	0.876837	0.938922	0.396475	0.595995	0.462564
DTFD-MIL	3	0.809849	0.824086	0.816047	0.846213	0.838003	0.572304	0.539889	0.546532
DTFD-MIL	4	0.825449	0.825278	0.806582	0.856647	0.867609	0.381917	0.591025	0.45
ADDMIL	0	0.792825	0.558603	0.597363	0.534056	0.543724	0.327504	0.43843	0.492323
ADDMIL	1	0.605222	0.515307	0.555089	0.568055	0.477462	0.495559	0.560407	0.460256
ADDMIL	2	0.751476	0.562323	0.662924	0.5769	0.589228	0.407337	0.524121	0.570338
ADDMIL	3	0.51322	0.578201	0.529735	0.556979	0.517426	0.41187	0.534532	0.511685
ADDMIL	4	0.770115	0.532815	0.645999	0.575616	0.601346	0.376357	0.485131	0.467336
NIC	0	0.435519	0.61142	0.736334	0.806351	0.5656	0.781648	0.487743	0.607093
NIC	1	0.534618	0.606406	0.756358	0.749043	0.681015	0.824162	0.575362	0.538321
NIC	2	0.452446	0.554213	0.783489	0.788768	0.68056	0.792024	0.54296	0.546822
NIC	3	0.477523	0.579419	0.755699	0.839222	0.541073	0.793832	0.487318	0.655494
NIC	4	0.396311	0.57121	0.755268	0.807022	0.727133	0.819387	0.542241	0.556654
NICWSS	0	0.394729	0.617602	0.631853	0.802124	0.660657	0.767658	0.564368	0.630073
NICWSS	1	0.682652	0.577885	0.736874	0.842415	0.708988	0.668876	0.462186	0.527403
NICWSS	2	0.497147	0.542832	0.721053	0.808016	0.72844	0.768883	0.536916	0.571809
NICWSS	3	0.429857	0.570396	0.789013	0.825253	0.642834	0.7098	0.647615	0.575431
NICWSS	4	0.584802	0.576964	0.742697	0.813804	0.71541	0.735934	0.652776	0.583452
SMMILe	0	0.866543	0.866457	0.890952	0.907658	0.965298	0.840333	0.794527	0.803862
SMMILe	1	0.910911	0.855077	0.892665	0.890344	0.878545	0.886395	0.798202	0.726436
SMMILe	2	0.890503	0.869783	0.866309	0.8879	0.932464	0.883761	0.846705	0.782498
SMMILe	3	0.963747	0.880856	0.878005	0.889344	0.967205	0.924867	0.818446	0.819463
SMMILe	4	0.930602	0.894381	0.885978	0.911302	0.976693	0.910625	0.826997	0.821351

## Sheet: Figure 4d
Figure 4d
ResNet-50: Spatial-F1
Method	fold	Breast	Lung	Renal-3	Renal-4	Ovarian	Gastric	Prostate	Gastric-Endo.
RAMIL	0	0.338119	0.698165	0.718355	0.726226	0.7921	0.643851	0.360397	0.433651
RAMIL	1	0.366327	0.67121	0.70136	0.742744	0.8429	0.651281	0.318962	0.411452
RAMIL	2	0.107163	0.681348	0.734293	0.773498	0.8148	0.57875	0.355514	0.354379
RAMIL	3	0.315902	0.647019	0.698376	0.723205	0.8388	0.668359	0.373791	0.433902
RAMIL	4	0.211014	0.7267	0.682277	0.762686	0.8151	0.506938	0.348498	0.385194
IAMIL	0	0.0140607	0.00991811	0.0220014	0.00459606	0.00801541	0.132847	0.233958	0.185529
IAMIL	1	0.0324699	0.0150951	0.00991227	0.00366044	0.00699992	0.157008	0.175741	0.176498
IAMIL	2	0.0155343	0.0113411	0.0307907	0.00527076	0.00735179	0.161593	0.22654	0.189282
IAMIL	3	0.043592	0.00962177	0.0213702	0.00481077	0.00436256	0.130959	0.236565	0.225085
IAMIL	4	0.0129591	0.0092255	0.0193188	0.00446144	0.01075	0.133103	0.208176	0.186512
CLAM	0	0.362585	0.745348	0.704942	0.708307	0.784896	0.596953	0.394002	0.412429
CLAM	1	0.449099	0.740733	0.689315	0.632049	0.935086	0.659111	0.343901	0.419896
CLAM	2	0.119822	0.691433	0.702546	0.685338	0.845617	0.584864	0.373957	0.232873
CLAM	3	0.191841	0.664006	0.656221	0.671716	0.836256	0.666667	0.381365	0.493158
CLAM	4	0.228448	0.774221	0.664804	0.724675	0.809631	0.510882	0.346071	0.405242
DSMIL	0	0.716793	0.662617	0.712866	0.604425	0.418186	0.576504	0.534949	0.392286
DSMIL	1	0.284147	0.666534	0.679876	0.553288	0.687028	0.531253	0.480415	0.376253
DSMIL	2	0.229779	0.689291	0.754673	0.59213	0.609891	0.582873	0.48259	0.401169
DSMIL	3	0.518628	0.639674	0.733968	0.622154	0.628784	0.67916	0.567996	0.423147
DSMIL	4	0.396212	0.688272	0.694237	0.608121	0.610791	0.508167	0.551041	0.416424
TransMIL	0	0.0883606	0.215616	0.215467	0.243584	0.33944
TransMIL	1	0.000480538	0.245054	0.252096	0.195629	0.1825
TransMIL	2	0	0.113464	0.0565401	0.447314	0.416259
TransMIL	3	0.00156264	0.0761861	0.00681508	0.038344	0.46286
TransMIL	4	0	0.034019	0.365012	0.25042	0.307717
DTFD-MIL	0	0.3094	0.63238	0.731024	0.733622	0.772244	0.25611	0.241209	0.206585
DTFD-MIL	1	0.490132	0.743825	0.700768	0.731136	0.921591	0.143039	0.256538	0.259151
DTFD-MIL	2	0.132993	0.681422	0.730111	0.769242	0.920603	0.164953	0.274452	0.263987
DTFD-MIL	3	0.34347	0.640024	0.69799	0.732934	0.785752	0.207427	0.264959	0.296575
DTFD-MIL	4	0.360863	0.75187	0.703115	0.728262	0.914374	0.114909	0.29371	0.212737
ADDMIL	0	0	0.115322	0.0347938	0.0727147	0.00289086	0.162332	0.195268	0.356138
ADDMIL	1	0.0259663	0.381716	0.0256952	0.0365612	0.28295	0.297107	0.332159	0.334422
ADDMIL	2	0.00305183	0.176714	0.0126128	0.0576	0.00468348	0.193492	0.266743	0.286189
ADDMIL	3	0.106909	0.146556	0.00911681	0.0620217	0.169443	0.178894	0.295412	0.28374
ADDMIL	4	0.00320209	0.066802	0.0712055	0.00942591	0.00336977	0.146875	0.258936	0.326414
NIC	0	0.0208902	0.381525	0.615678	0.631274	0.132075	0.504396	0.160456	0.422927
NIC	1	0.0103796	0.379124	0.643974	0.581028	0.489033	0.528283	0.296636	0.355112
NIC	2	0.00244811	0.325291	0.673029	0.631253	0.390902	0.5549	0.271877	0.377151
NIC	3	0.00187709	0.339481	0.623716	0.685808	0.063022	0.586413	0.241358	0.448756
NIC	4	0.0143882	0.405311	0.623628	0.658196	0.585927	0.524878	0.25644	0.370061
NICWSS	0	0.00176608	0.428854	0.459501	0.66238	0.565415	0.486939	0.444478	0.379417
NICWSS	1	0.323212	0.362874	0.580125	0.696652	0.639803	0.238456	0.316426	0.342431
NICWSS	2	0.00586124	0.335083	0.605447	0.678841	0.70926	0.51292	0.340674	0.40794
NICWSS	3	0.00229961	0.3391	0.681767	0.671142	0.375637	0.561205	0.515938	0.393031
NICWSS	4	0.0215399	0.419508	0.583115	0.694963	0.628633	0.475343	0.543403	0.407181
SMMILe	0	0.5885	0.804144	0.821765	0.844976	0.966593	0.704132	0.612697	0.61872
SMMILe	1	0.6139	0.800641	0.824657	0.824344	0.910694	0.750165	0.680563	0.580562
SMMILe	2	0.6358	0.832164	0.800776	0.825263	0.947884	0.757769	0.728408	0.62366
SMMILe	3	0.8435	0.81637	0.807696	0.839682	0.968364	0.826047	0.648823	0.611534
SMMILe	4	0.642	0.832928	0.805137	0.847872	0.970184	0.789255	0.710393	0.653047

## Sheet: Figure 4e
Figure 4e
Conch: Spatial-AUC
Method	Iteration	Breast	Lung	Renal-3	Renal-4	Ovarian	Gastric	Prostate	Gastric-Endo.
RAMIL	0	0.9943	0.8992	0.8817	0.893	0.966	0.9185	0.7469	0.7285
RAMIL	1	0.9608	0.9284	0.8883	0.9065	0.9255	0.8799	0.7569	0.8032
RAMIL	2	0.9725	0.8937	0.9307	0.9064	0.9249	0.8812	0.7718	0.7905
RAMIL	3	0.9767	0.8766	0.8662	0.9031	0.9189	0.8856	0.825	0.8356
RAMIL	4	0.9695	0.8648	0.8943	0.9102	0.9474	0.9129	0.775	0.8279
IAMIL	0	0.9232	0.8374	0.9339	0.8971	0.9517	0.9086	0.784	0.8158
IAMIL	1	0.969	0.8171	0.879	0.8721	0.9119	0.9151	0.7874	0.791
IAMIL	2	0.9644	0.8141	0.8634	0.9203	0.9299	0.8979	0.8539	0.8317
IAMIL	3	0.9902	0.8422	0.8344	0.8973	0.9573	0.9081	0.7951	0.8189
IAMIL	4	0.9672	0.8776	0.8276	0.8795	0.9582	0.8858	0.7877	0.8325
CLAM	0	0.9909	0.9031	0.8811	0.8996	0.9556	0.9155	0.7413	0.7364
CLAM	1	0.9618	0.8838	0.8929	0.887	0.9351	0.8861	0.7691	0.8079
CLAM	2	0.9674	0.8594	0.9378	0.9078	0.9501	0.882	0.7623	0.7896
CLAM	3	0.9643	0.8613	0.9145	0.8968	0.9125	0.9003	0.8046	0.8331
CLAM	4	0.9539	0.8905	0.8995	0.9156	0.9584	0.9141	0.7767	0.8213
DSMIL	0	0.9934	0.8037	0.8544	0.8379	0.8398	0.9012	0.811	0.5796
DSMIL	1	0.9756	0.8139	0.8369	0.803	0.7661	0.8855	0.7316	0.6549
DSMIL	2	0.9776	0.7847	0.8876	0.8617	0.8402	0.8577	0.7709	0.6302
DSMIL	3	0.9777	0.8038	0.8947	0.8246	0.7844	0.9102	0.8158	0.6167
DSMIL	4	0.9715	0.7773	0.8621	0.8202	0.8409	0.9001	0.7693	0.6587
TransMIL	0	0.8978	0.5736	0.812	0.9099	0.8442
TransMIL	1	0.8471	0.708	0.8728	0.7303	0.7821
TransMIL	2	0.9158	0.7038	0.8659	0.8312	0.8164
TransMIL	3	0.8623	0.6251	0.9201	0.6036	0.528
TransMIL	4	0.9301	0.7114	0.7056	0.5773	0.7669
DTFD-MIL	0	0.9879	0.8909	0.877	0.9104	0.9472	0.8076	0.7547	0.5499
DTFD-MIL	1	0.969	0.9265	0.8491	0.9047	0.9624	0.7371	0.832	0.521
DTFD-MIL	2	0.9635	0.8995	0.9214	0.9268	0.9668	0.7477	0.7818	0.6622
DTFD-MIL	3	0.9587	0.8474	0.8491	0.906	0.9474	0.8353	0.7566	0.6108
DTFD-MIL	4	0.9601	0.888	0.8855	0.9102	0.9529	0.8383	0.601	0.6138
ADDMIL	0	0.7759	0.7187	0.7028	0.798	0.76	0.3886	0.5907	0.5339
ADDMIL	1	0.7557	0.6287	0.8036	0.7448	0.6972	0.5514	0.6944	0.491
ADDMIL	2	0.5618	0.7181	0.7292	0.8012	0.6852	0.5306	0.5669	0.4927
ADDMIL	3	0.8479	0.6898	0.7151	0.7376	0.7865	0.5334	0.521	0.5107
ADDMIL	4	0.8145	0.6399	0.7277	0.7778	0.628	0.4676	0.6358	0.4847
NIC	0	0.976	0.8361	0.876	0.8607	0.7386	0.7963	0.67	0.6042
NIC	1	0.9681	0.8417	0.9051	0.8697	0.7971	0.7826	0.7268	0.658
NIC	2	0.9696	0.8213	0.9274	0.8696	0.8451	0.8969	0.7298	0.6858
NIC	3	0.9619	0.8066	0.9299	0.8686	0.648	0.8505	0.7415	0.6139
NIC	4	0.9549	0.7993	0.8891	0.859	0.7592	0.837	0.7024	0.6156
NICWSS	0	0.9904	0.83	0.8896	0.8622	0.7713	0.8308	0.8023	0.6227
NICWSS	1	0.9873	0.8522	0.892	0.8546	0.8541	0.8305	0.7748	0.7193
NICWSS	2	0.9371	0.8359	0.9269	0.8593	0.8476	0.906	0.8009	0.7807
NICWSS	3	0.9777	0.8432	0.9325	0.8975	0.6391	0.848	0.7795	0.6266
NICWSS	4	0.9775	0.7957	0.8886	0.8491	0.7452	0.8722	0.7783	0.6309
SMMILe	0	0.983	0.9384	0.9569	0.9564	0.9634	0.9337	0.8216	0.8703
SMMILe	1	0.9841	0.9137	0.929	0.9399	0.9484	0.953	0.8219	0.7858
SMMILe	2	0.9704	0.9206	0.9268	0.9498	0.9759	0.9449	0.8817	0.8366
SMMILe	3	0.9943	0.9158	0.9384	0.9412	0.9614	0.9552	0.8344	0.8508
SMMILe	4	0.9834	0.9424	0.93	0.9304	0.9845	0.9518	0.8447	0.8851

## Sheet: Figure 4f
Figure 4f
Conch: Spatial-F1
Method	Iteration	Breast	Lung	Renal-3	Renal-4	Ovarian	Gastric	Prostate	Gastric-Endo.
RAMIL	0	0.9466	0.787878	0.841679	0.854446	0.933121	0.837186	0.603536	0.524349
RAMIL	1	0.8454	0.869642	0.841389	0.816151	0.947302	0.780255	0.600843	0.623657
RAMIL	2	0.8772	0.845587	0.894575	0.853258	0.898129	0.742901	0.550792	0.622563
RAMIL	3	0.8675	0.805446	0.826244	0.829565	0.950464	0.778852	0.631975	0.641054
RAMIL	4	0.847	0.77773	0.828227	0.818717	0.929644	0.717651	0.601857	0.643192
IAMIL	0	0.0389	0.056529	0.091924	0.0337338	0.00791891	0.169319	0.247723	0.196186
IAMIL	1	0.0534	0.111077	0.0306392	0.0428015	0.0115655	0.238278	0.203233	0.181937
IAMIL	2	0.0203	0.0366534	0.0234388	0.168555	0.0422077	0.176659	0.262242	0.207419
IAMIL	3	0.2263	0.0323616	0.0152918	0.277677	0.0158995	0.274522	0.239537	0.233641
IAMIL	4	0.0099	0.0691629	0.027583	0.108619	0.00893326	0.222859	0.239123	0.200438
CLAM	0	0.9378	0.818225	0.802092	0.856563	0.94588	0.832998	0.569127	0.549027
CLAM	1	0.8038	0.80413	0.804708	0.784521	0.924886	0.784602	0.598217	0.619979
CLAM	2	0.8646	0.754903	0.91449	0.826717	0.922313	0.747326	0.543531	0.633875
CLAM	3	0.8681	0.843521	0.876468	0.849634	0.934404	0.797966	0.601829	0.633751
CLAM	4	0.8426	0.84597	0.850566	0.851449	0.947282	0.717746	0.597985	0.623174
DSMIL	0	0.9062	0.748762	0.776618	0.80146	0.882846	0.723659	0.699879	0.408584
DSMIL	1	0.7885	0.755113	0.76024	0.754797	0.83866	0.685118	0.551137	0.43788
DSMIL	2	0.8296	0.754049	0.820413	0.822739	0.883637	0.614502	0.618206	0.407466
DSMIL	3	0.8389	0.768575	0.80928	0.783235	0.85602	0.732035	0.664835	0.415192
DSMIL	4	0.7711	0.77498	0.774776	0.797312	0.844855	0.688621	0.650621	0.440973
TransMIL	0	0.009	0.191018	0.741465	0.724467	0.220349
TransMIL	1	0.1008	0.51844	0.752791	0.630978	0.0515374
TransMIL	2	0.012	0.502157	0.651488	0.638604	0.479142
TransMIL	3	0.2499	0.392595	0.624533	0.278604	0.300717
TransMIL	4	0.0053	0.284056	0.57283	0.206368	0.375722
DTFD-MIL	0	0.885142	0.818151	0.825072	0.867631	0.880762	0.472773	0.540311	0.353794
DTFD-MIL	1	0.893506	0.8615	0.803394	0.837512	0.932468	0.496731	0.612355	0.404498
DTFD-MIL	2	0.8754	0.780826	0.889281	0.854462	0.921965	0.401176	0.560844	0.362735
DTFD-MIL	3	0.871827	0.711284	0.787091	0.788641	0.886356	0.560835	0.494208	0.468128
DTFD-MIL	4	0.842007	0.80289	0.780226	0.723016	0.923784	0.338363	0.441167	0.349616
ADDMIL	0	0.0426586	0.0564127	0.125789	0.116186	0.0179443	0.172839	0.288314	0.325802
ADDMIL	1	0.025	0.0994253	0.147621	0.0389137	0.0310797	0.230185	0.370449	0.296278
ADDMIL	2	0.00986436	0.210102	0.0734372	0.0228738	0.144961	0.191484	0.327386	0.326238
ADDMIL	3	0.0388847	0.0904305	0.0574618	0.0206946	0.00729568	0.202677	0.300191	0.334279
ADDMIL	4	0.0110212	0.135839	0.0693309	0.0556533	0.0114746	0.195841	0.335204	0.313559
NIC	0	0.75948	0.64941	0.758894	0.753291	0.639175	0.62117	0.425269	0.427427
NIC	1	0.7108	0.606417	0.779537	0.738002	0.721741	0.584206	0.450184	0.482865
NIC	2	0.717878	0.616918	0.824309	0.772433	0.7741	0.729515	0.497913	0.5
NIC	3	0.693097	0.64084	0.828759	0.745242	0.559494	0.66924	0.505585	0.413531
NIC	4	0.676841	0.602789	0.780766	0.749952	0.560979	0.682149	0.458544	0.4345
NICWSS	0	0.8439	0.666883	0.785152	0.789917	0.70786	0.647239	0.572539	0.435398
NICWSS	1	0.8628	0.661786	0.777373	0.770118	0.736238	0.645277	0.507079	0.511362
NICWSS	2	0.8055	0.660868	0.837951	0.75391	0.790224	0.757599	0.603183	0.602301
NICWSS	3	0.7578	0.678079	0.833086	0.768854	0.668704	0.693572	0.580587	0.437864
NICWSS	4	0.7618	0.625211	0.77961	0.772318	0.68858	0.713753	0.508377	0.41719
SMMILe	0	0.8831	0.889292	0.929109	0.914568	0.964762	0.807731	0.680969	0.719779
SMMILe	1	0.8781	0.871535	0.887909	0.876114	0.953042	0.859517	0.717221	0.666345
SMMILe	2	0.8383	0.873333	0.889068	0.907656	0.965203	0.84959	0.734792	0.705363
SMMILe	3	0.9526	0.8923	0.899177	0.897192	0.94233	0.877836	0.718552	0.679089
SMMILe	4	0.8833	0.884149	0.883449	0.894955	0.975642	0.836186	0.740434	0.718071

## Sheet: Figure 4g
Figure 4g
Growth: Spatial-AUC
Method	Breast	Lung	Renal-3	Renal-4	Ovarian	Gastric	Prostate	Gastric-Endo
RAMIL	0.223565	0.0806751	0.0972954	0.0537095	0.0782826	0.138718	0.138351	0.185496
IAMIL	0.168315	0.0545221	0.0812724	0.329356	0.112124	0.35603	0.145104	0.133384
CLAM	0.219246	0.0522985	0.105906	0.077056	0.0895179	0.151321	0.145845	0.223702
DSMIL	0.0765552	0.175663	0.0945013	0.0782807	0.178097	0.0725603	0.0708712	0.0884676
TransMIL	0.370359	0.185392	0.320845	0.213933	0.295765
DTFD-MIL	0.149711	0.0758955	0.0619917	0.0548527	0.0572153	0.312936	0.177258	0.120648
ADDMIL	0.0645765	0.12956	0.137464	0.209576	0.165536	0.0905955	0.0932443	0.00220059
NIC	0.506839	0.236463	0.148051	0.0674339	0.118523	0.0304728	0.186972	0.0546269
NICWSS	0.456138	0.254265	0.181619	0.0462127	0.0801889	0.127265	0.214395	0.0983882
SMMILe	0.070589	0.0528954	0.0534588	0.0462578	0.0226714	0.05852	0.0239019	0.0550078

## Sheet: Figure 4h
Figure 4h
Growth: Spatial-F1
Method	Breast	Lung	Renal-3	Renal-4	Ovarian	Gastric	Prostate	Gastric-Endo
RAMIL	0.609035	0.132369	0.139491	0.0887559	0.110992	0.161533	0.246368	0.207247
IAMIL	0.0460368	0.0501164	0.0170967	0.121718	0.00980903	0.0732255	0.0221757	0.0113425
CLAM	0.593021	0.0902016	0.166099	0.14936	0.0926558	0.172432	0.214279	0.219242
DSMIL	0.397748	0.091018	0.0731412	0.195885	0.270268	0.113196	0.113537	0.0201633
TransMIL	0.0573192	0.240785	0.489435	0.260746	-0.0562618
DTFD-MIL	0.546205	0.105026	0.104411	0.075213	0.0461543	0.276688	0.263603	0.139947
ADDMIL	-0.00233995	-0.0589799	0.0640432	0.00319962	-0.0501163	0.00286519	0.0546052	0.00185054
NIC	0.701623	0.257128	0.158448	0.114272	0.318906	0.117482	0.222146	0.056863
NICWSS	0.735424	0.281482	0.220644	0.090228	0.134571	0.236515	0.122169	0.0948231
SMMILe	0.22234	0.0648724	0.0857364	0.0616696	0.00745202	0.0806986	0.0422168	0.0802246

## Sheet: Figure 4i
Figure 4i
Gap: Spatial-AUC
Method	Breast	Lung	Renal-3	Renal-4	Ovarian	Gastric	Prostate	Gastric-Endo
RAMIL	0.00076518	0.0129436		0.00247394		0		0
IAMIL					0	0.00747635	0.0219112	0.0208551
CLAM		0	0	0	0.00056687	0.00394647		0.00053272
DSMIL	0.00518759						0
TransMIL
DTFD-MIL		0.0108446		0.0102607	0.0135622
ADDMIL
NIC			0.00034404
NICWSS	0		0.00078002				0.00746168
SMMILe	0.00907519	0.0465993	0.0311042	0.0421971	0.0249321	0.052093	0.0611715	0.0485985

## Sheet: Figure 4j
Figure 4j
Gap: Spatial-F1
Method	Breast	Lung	Renal-3	Renal-4	Ovarian	Gastric	Prostate	Gastric-Endo
RAMIL	0.01336	0.0223264	0.0294101	0.0201751	0.0226647	0.0798807	0.0156626	0.13014
IAMIL
CLAM	0	0.0184196	0.0326519	0.0195245	0.0258858	0.0846394	0	0.131138
DSMIL							0.0547977
TransMIL
DTFD-MIL	0.0101962	0	0	0	0
ADDMIL
NIC
NICWSS						0		0
SMMILe	0.0237	0.0871915	0.0807297	0.0838448	0.0511284	0.154684	0.136256	0.216906
