# Supplementary material for: SMMILe enables accurate spatial quantification in digital pathology using multiple-instance learning
Source: Nat Cancer. 2025 Nov 19;6(12):2025–41. doi: 10.1038/s43018-025-01060-8 (PMC12727519; doi:10.1038/s43018-025-01060-8)
Supplement: Supplementary file 6 — Statistical source data. [file 43018_2025_1060_MOESM6_ESM.xlsx]

## Sheet: Figure 6b
Figure 6b
Ablation studies: WSI-AUC									Ablation studies: Spatial-AUC
Ablation setting	fold	Lung		Renal-3		Prostate			Ablation setting	fold	Lung		Renal-3		Prostate
		ResNet-50	Conch	ResNet-50	Conch	ResNet-50	Conch				ResNet-50	Conch	ResNet-50	Conch	ResNet-50	Conch
Index_0	0	0.9267	0.964341	0.999078	0.998925	0.892251	0.93524		Index_0	0	0.7881	0.903487	0.848438	0.944116	0.747959	0.804059
Index_0	1	0.9626	0.989566	0.995972	0.997887	0.879705	0.952064		Index_0	1	0.8099	0.871484	0.809198	0.908087	0.691537	0.813433
Index_0	2	0.916	0.9685	0.98899	0.997259	0.908247	0.939239		Index_0	2	0.7727	0.858176	0.802966	0.910417	0.788667	0.87143
Index_0	3	0.9444	0.986648	0.994076	0.994979	0.927116	0.946255		Index_0	3	0.8035	0.891407	0.832944	0.892409	0.733487	0.857038
Index_0	4	0.9384	0.972222	0.983322	0.99122	0.908823	0.9525		Index_0	4	0.7743	0.904125	0.846413	0.918448	0.787633	0.819798
Index_1	0					0.900298	0.937004		Index_1	0					0.757843	0.802342
Index_1	1					0.882178	0.948998		Index_1	1					0.728396	0.817533
Index_1	2					0.924405	0.946012		Index_1	2					0.80356	0.874071
Index_1	3					0.931096	0.951032		Index_1	3					0.753616	0.860664
Index_1	4					0.923316	0.956124		Index_1	4					0.781946	0.826138
Index_2	0	0.9355	0.962456	0.999084	0.998919	0.907848	0.930611		Index_2	0	0.7925	0.911104	0.859308	0.94878	0.794741	0.820696
Index_2	1	0.9602	0.99001	0.99513	0.998462	0.89328	0.947854		Index_2	1	0.8335	0.885157	0.867095	0.918691	0.747581	0.827929
Index_2	2	0.9255	0.960944	0.992126	0.997861	0.925053	0.948148		Index_2	2	0.8099	0.868677	0.839995	0.912782	0.820354	0.881412
Index_2	3	0.9659	0.986923	0.996534	0.997462	0.907118	0.955893		Index_2	3	0.7984	0.860882	0.839477	0.94018	0.773272	0.866234
Index_2	4	0.9359	0.968687	0.987534	0.994254	0.910495	0.952461		Index_2	4	0.8096	0.919784	0.836184	0.92098	0.820124	0.847322
Index_3	0	0.9297	0.964508	0.999309	0.998545	0.888668	0.928902		Index_3	0	0.8101	0.897055	0.863201	0.934636	0.793696	0.846975
Index_3	1	0.9636	0.990398	0.995514	0.998121	0.880347	0.945326		Index_3	1	0.8225	0.870824	0.825422	0.884489	0.734336	0.82346
Index_3	2	0.9259	0.968611	0.991455	0.997545	0.91422	0.952791		Index_3	2	0.8095	0.871395	0.842979	0.904134	0.837652	0.883231
Index_3	3	0.9722	0.985879	0.995045	0.994894	0.899158	0.939085		Index_3	3	0.8349	0.893376	0.843433	0.896436	0.792295	0.864265
Index_3	4	0.9545	0.972447	0.989566	0.991303	0.943383	0.941511		Index_3	4	0.8499	0.893569	0.856614	0.894959	0.805063	0.837402
Index_4	0	0.937	0.965173	0.998821	0.999376	0.896825	0.936532		Index_4	0	0.8327	0.895532	0.86121	0.938921	0.794925	0.843278
Index_4	1	0.9517	0.985403	0.993015	0.998617	0.882192	0.938018		Index_4	1	0.7897	0.874794	0.865288	0.91628	0.760484	0.821265
Index_4	2	0.9167	0.960111	0.991678	0.997591	0.931845	0.948988		Index_4	2	0.8025	0.871497	0.857365	0.899026	0.835503	0.880011
Index_4	3	0.9612	0.982802	0.992855	0.997426	0.91191	0.94946		Index_4	3	0.8161	0.882115	0.838257	0.9292	0.816332	0.862946
Index_4	4	0.9403	0.970988	0.988036	0.997686	0.91599	0.943383		Index_4	4	0.8269	0.899445	0.830838	0.906217	0.818569	0.829991
Index_5	0					0.882165	0.921823		Index_5	0					0.796093	0.823135
Index_5	1					0.87724	0.934975		Index_5	1					0.744458	0.82142
Index_5	2					0.903452	0.935271		Index_5	2					0.83207	0.885685
Index_5	3					0.902287	0.950963		Index_5	3					0.807248	0.845981
Index_5	4					0.916149	0.952461		Index_5	4					0.788505	0.845545
Index_6 (SMMILe)	0	0.9303	0.961014	0.998299	0.999303	0.890928	0.935902		Index_6 (SMMILe)	0	0.8665	0.938431	0.890952	0.95693	0.794527	0.82163
Index_6 (SMMILe)	1	0.9661	0.98669	0.992858	0.99841	0.872388	0.949686		Index_6 (SMMILe)	1	0.8551	0.913743	0.892665	0.929005	0.798202	0.821881
Index_6 (SMMILe)	2	0.9302	0.966778	0.990929	0.997521	0.936283	0.943717		Index_6 (SMMILe)	2	0.8698	0.920639	0.866309	0.926818	0.846705	0.881689
Index_6 (SMMILe)	3	0.9697	0.980549	0.994838	0.995919	0.928826	0.957396		Index_6 (SMMILe)	3	0.8809	0.915834	0.878005	0.938412	0.818446	0.834438
Index_6 (SMMILe)	4	0.9489	0.968013	0.985249	0.99459	0.917781	0.945334		Index_6 (SMMILe)	4	0.8944	0.942383	0.885978	0.930038	0.826997	0.844749
Index_7	0					0.891534	0.933587		Index_7	0					0.771533	0.825553
Index_7	1					0.869381	0.943126		Index_7	1					0.773046	0.81319
Index_7	2					0.931997	0.935615		Index_7	2					0.831419	0.866625
Index_7	3					0.898284	0.938217		Index_7	3					0.793537	0.835037
Index_7	4					0.921444	0.954332		Index_7	4					0.797721	0.849038
Index_8	0	0.9378	0.961846	0.998732	0.998761	0.890597	0.922013		Index_8	0	0.803	0.937487	0.88089	0.955439	0.755391	0.846821
Index_8	1	0.954	0.990565	0.993055	0.997656	0.867965	0.963135		Index_8	1	0.8479	0.891459	0.888183	0.931462	0.724373	0.854769
Index_8	2	0.9259	0.959	0.992821	0.997581	0.922454	0.947507		Index_8	2	0.8416	0.916094	0.864877	0.923249	0.807058	0.835122
Index_8	3	0.9697	0.983846	0.995184	0.99629	0.868762	0.96064		Index_8	3	0.8722	0.924477	0.880975	0.944809	0.750529	0.827141
Index_8	4	0.9329	0.966723	0.985453	0.992529	0.910416	0.956163		Index_8	4	0.8749	0.952682	0.895191	0.928141	0.721898	0.832492
Index_9	0	0.9297	0.96545	0.998852	0.998691	0.877205	0.92306		Index_9	0	0.8604	0.931107	0.887775	0.95435	0.709582	0.824914
Index_9	1	0.9651	0.991064	0.994575	0.998366	0.848886	0.927626		Index_9	1	0.8516	0.867097	0.875174	0.920881	0.72393	0.863549
Index_9	2	0.9251	0.969444	0.99011	0.996683	0.882083	0.947705		Index_9	2	0.8608	0.918472	0.868704	0.914659	0.771861	0.886142
Index_9	3	0.9725	0.985055	0.993792	0.99242	0.879084	0.95423		Index_9	3	0.8804	0.928248	0.874553	0.931351	0.728447	0.829699
Index_9	4	0.9568	0.974691	0.989249	0.992766	0.884814	0.959866		Index_9	4	0.8959	0.93908	0.893132	0.917225	0.732782	0.834843
Index_10	0	0.9326	0.960792	0.998272	0.999072	0.9014	0.933532		Index_10	0	0.8548	0.941149	0.8763	0.95543	0.783664	0.819214
Index_10	1	0.9644	0.983405	0.98855	0.998178	0.873043	0.949677		Index_10	1	0.8425	0.884346	0.8845	0.932802	0.803902	0.821943
Index_10	2	0.9416	0.958444	0.989503	0.99799	0.935013	0.951323		Index_10	2	0.8648	0.91613	0.857804	0.919934	0.850745	0.891659
Index_10	3	0.9686	0.981648	0.99381	0.996976	0.91681	0.955809		Index_10	3	0.8768	0.917707	0.871517	0.925876	0.805156	0.825466
Index_10	4	0.9577	0.966779	0.985397	0.994579	0.919653	0.943542		Index_10	4	0.8965	0.947156	0.87229	0.927539	0.773181	0.844067

## Sheet: Figure 6c
Figure 6c
Ablation studies: F1 score
Ablation setting	fold	Lung		Renal-3		Prostate
		ResNet-50	Conch	ResNet-50	Conch	ResNet-50	Conch
Index_0	0	0.0368	0.3054	0.0972	0.5035	0.4031	0.4184
Index_0	1	0.0681	0.3259	0.0802	0.2362	0.3271	0.4101
Index_0	2	0.0857	0.2174	0.0756	0.3305	0.4067	0.4141
Index_0	3	0.0777	0.2824	0.0838	0.2155	0.3732	0.43
Index_0	4	0.0304	0.2622	0.2226	0.3206	0.3678	0.4197
Index_1	0					0.3898	0.4214
Index_1	1					0.3146	0.427
Index_1	2					0.409	0.4149
Index_1	3					0.3487	0.4245
Index_1	4					0.3813	0.4177
Index_2	0	0.2859	0.6537	0.5832	0.7977	0.4241	0.4283
Index_2	1	0.4423	0.6725	0.3642	0.7182	0.3729	0.4493
Index_2	2	0.3161	0.6438	0.6314	0.7842	0.4441	0.4508
Index_2	3	0.3805	0.7518	0.3636	0.8234	0.4294	0.4198
Index_2	4	0.2396	0.7417	0.5211	0.7236	0.4018	0.4359
Index_3	0	0.1868	0.4761	0.2541	0.6432	0.4528	0.4921
Index_3	1	0.2764	0.458	0.228	0.261	0.3918	0.4425
Index_3	2	0.2448	0.3829	0.2627	0.4569	0.4563	0.52
Index_3	3	0.2203	0.4294	0.2994	0.325	0.4741	0.4712
Index_3	4	0.2516	0.377	0.2193	0.4562	0.4348	0.4441
Index_4	0	0.6764	0.7931	0.7589	0.8979	0.4418	0.4676
Index_4	1	0.6484	0.8062	0.6981	0.8799	0.4176	0.4715
Index_4	2	0.6432	0.8249	0.7016	0.8392	0.4822	0.4925
Index_4	3	0.5821	0.8377	0.6719	0.886	0.4516	0.5023
Index_4	4	0.654	0.8244	0.6705	0.8588	0.4382	0.4651
Index_5	0					0.4418	0.4648
Index_5	1					0.3994	0.4597
Index_5	2					0.4704	0.4789
Index_5	3					0.4382	0.4644
Index_5	4					0.4115	0.4285
Index_6 (SMMILe)	0	0.8041	0.8893	0.8218	0.9291	0.6127	0.681
Index_6 (SMMILe)	1	0.8006	0.8715	0.8247	0.8879	0.6806	0.7172
Index_6 (SMMILe)	2	0.8322	0.8733	0.8008	0.8891	0.7284	0.7348
Index_6 (SMMILe)	3	0.8164	0.8923	0.8077	0.8992	0.6488	0.7186
Index_6 (SMMILe)	4	0.8329	0.8841	0.8051	0.8834	0.7104	0.7404
Index_7	0					0.6132	0.6566
Index_7	1					0.6472	0.7337
Index_7	2					0.6994	0.7253
Index_7	3					0.6284	0.6963
Index_7	4					0.6781	0.7416
Index_8	0	0.7461	0.8859	0.8348	0.9129	0.5955	0.6671
Index_8	1	0.8023	0.8477	0.8237	0.8938	0.5312	0.7537
Index_8	2	0.804	0.8942	0.7938	0.852	0.6754	0.718
Index_8	3	0.8057	0.8708	0.8187	0.885	0.582	0.685
Index_8	4	0.8143	0.9004	0.8207	0.8987	0.6153	0.7112
Index_9	0	0.812	0.8884	0.8371	0.9168	0.5846	0.6777
Index_9	1	0.8031	0.8399	0.7883	0.8675	0.6152	0.7629
Index_9	2	0.8261	0.8897	0.7684	0.848	0.6175	0.7178
Index_9	3	0.8085	0.8784	0.7962	0.8573	0.575	0.6775
Index_9	4	0.8295	0.8873	0.8078	0.8635	0.6191	0.7242
Index_10	0	0.8056	0.8976	0.8016	0.9357	0.6077	0.6696
Index_10	1	0.7981	0.8395	0.808	0.8797	0.6953	0.7178
Index_10	2	0.8186	0.893	0.7687	0.8585	0.7195	0.7366
Index_10	3	0.808	0.8782	0.7965	0.8751	0.6319	0.6704
Index_10	4	0.8368	0.8884	0.7851	0.8682	0.6732	0.729
