# Supplementary material for: SMMILe enables accurate spatial quantification in digital pathology using multiple-instance learning
Source: Nat Cancer. 2025 Nov 19;6(12):2025–41. doi: 10.1038/s43018-025-01060-8 (PMC12727519; doi:10.1038/s43018-025-01060-8)
Supplement: Supplementary file 7 — Statistical source data. [file 43018_2025_1060_MOESM7_ESM.xlsx]

## Sheet: EDF 1a
Bag-level prediction logit
1	Count_iamil	1	0	0	0	0	0	1	1	2	2	6	14	21	19	75	101	54	50	36	17
	Bin_iamil	[-4.33, -3.52)	[-3.52, -2.72)	[-2.72, -1.91)	[-1.91, -1.11)	[-1.11, -0.30)	[-0.30, 0.51)	[0.51, 1.31)	[1.31, 2.12)	[2.12, 2.92)	[2.92, 3.73)	[3.73, 4.53)	[4.53, 5.34)	[5.34, 6.14)	[6.14, 6.95)	[6.95, 7.76)	[7.76, 8.56)	[8.56, 9.37)	[9.37, 10.17)	[10.17, 10.98)	[10.98, 11.78)
	Count_ramil	1	1	0	1	3	5	1	1	2	7	25	49	55	30	39	44	56	55	21	4
	Bin_ramil	[-4.78, -4.03)	[-4.03, -3.28)	[-3.28, -2.53)	[-2.53, -1.78)	[-1.78, -1.03)	[-1.03, -0.28)	[-0.28, 0.47)	[0.47, 1.22)	[1.22, 1.97)	[1.97, 2.72)	[2.72, 3.47)	[3.47, 4.22)	[4.22, 4.97)	[4.97, 5.72)	[5.72, 6.47)	[6.47, 7.22)	[7.22, 7.97)	[7.97, 8.72)	[8.72, 9.47)	[9.47, 10.22)
2	Count_iamil	1	1	0	1	0	2	1	6	7	24	67	90	46	26	37	39	22	22	5	3
	Bin_iamil	[-2.04, -1.31)	[-1.31, -0.58)	[-0.58, 0.15)	[0.15, 0.88)	[0.88, 1.61)	[1.61, 2.34)	[2.34, 3.07)	[3.07, 3.80)	[3.80, 4.54)	[4.54, 5.27)	[5.27, 6.00)	[6.00, 6.73)	[6.73, 7.46)	[7.46, 8.19)	[8.19, 8.92)	[8.92, 9.65)	[9.65, 10.38)	[10.38, 11.11)	[11.11, 11.84)	[11.84, 12.58)
	Count_ramil	2	1	1	2	5	3	8	7	13	20	24	31	36	54	102	74	13	1	2	1
	Bin_ramil	[-0.94, -0.10)	[-0.10, 0.75)	[0.75, 1.59)	[1.59, 2.44)	[2.44, 3.28)	[3.28, 4.12)	[4.12, 4.97)	[4.97, 5.81)	[5.81, 6.66)	[6.66, 7.50)	[7.50, 8.34)	[8.34, 9.19)	[9.19, 10.03)	[10.03, 10.88)	[10.88, 11.72)	[11.72, 12.57)	[12.57, 13.41)	[13.41, 14.25)	[14.25, 15.10)	[15.10, 15.94)
3	Count_iamil	1	0	0	0	1	0	2	0	1	0	2	0	5	11	24	34	83	137	82	17
	Bin_iamil	[-3.75, -3.16)	[-3.16, -2.57)	[-2.57, -1.98)	[-1.98, -1.39)	[-1.39, -0.80)	[-0.80, -0.21)	[-0.21, 0.38)	[0.38, 0.97)	[0.97, 1.56)	[1.56, 2.15)	[2.15, 2.74)	[2.74, 3.32)	[3.32, 3.91)	[3.91, 4.50)	[4.50, 5.09)	[5.09, 5.68)	[5.68, 6.27)	[6.27, 6.86)	[6.86, 7.45)	[7.45, 8.04)
	Count_ramil	1	1	0	0	2	3	0	3	2	9	18	53	74	50	20	15	32	62	52	3
	Bin_ramil	[-1.08, -0.51)	[-0.51, 0.07)	[0.07, 0.65)	[0.65, 1.23)	[1.23, 1.80)	[1.80, 2.38)	[2.38, 2.96)	[2.96, 3.53)	[3.53, 4.11)	[4.11, 4.69)	[4.69, 5.26)	[5.26, 5.84)	[5.84, 6.42)	[6.42, 6.99)	[6.99, 7.57)	[7.57, 8.15)	[8.15, 8.72)	[8.72, 9.30)	[9.30, 9.88)	[9.88, 10.45)
4	Count_iamil	2	0	1	0	1	0	4	3	5	10	13	14	21	49	69	75	67	39	16	11
	Bin_iamil	[-2.20, -1.58)	[-1.58, -0.96)	[-0.96, -0.34)	[-0.34, 0.28)	[0.28, 0.90)	[0.90, 1.52)	[1.52, 2.14)	[2.14, 2.76)	[2.76, 3.38)	[3.38, 4.00)	[4.00, 4.62)	[4.62, 5.24)	[5.24, 5.86)	[5.86, 6.48)	[6.48, 7.09)	[7.09, 7.71)	[7.71, 8.33)	[8.33, 8.95)	[8.95, 9.57)	[9.57, 10.19)
	Count_ramil	4	2	2	1	0	2	2	1	3	5	18	26	35	50	66	52	55	44	26	6
	Bin_ramil	[-0.19, 0.45)	[0.45, 1.09)	[1.09, 1.73)	[1.73, 2.36)	[2.36, 3.00)	[3.00, 3.64)	[3.64, 4.28)	[4.28, 4.92)	[4.92, 5.56)	[5.56, 6.19)	[6.19, 6.83)	[6.83, 7.47)	[7.47, 8.11)	[8.11, 8.75)	[8.75, 9.38)	[9.38, 10.02)	[10.02, 10.66)	[10.66, 11.30)	[11.30, 11.94)	[11.94, 12.58)
5	Count_iamil	1	0	1	1	2	3	1	4	6	20	27	28	49	55	102	62	16	13	5	4
	Bin_iamil	[0.36, 0.84)	[0.84, 1.32)	[1.32, 1.81)	[1.81, 2.29)	[2.29, 2.78)	[2.78, 3.26)	[3.26, 3.75)	[3.75, 4.23)	[4.23, 4.72)	[4.72, 5.20)	[5.20, 5.69)	[5.69, 6.17)	[6.17, 6.65)	[6.65, 7.14)	[7.14, 7.62)	[7.62, 8.11)	[8.11, 8.59)	[8.59, 9.08)	[9.08, 9.56)	[9.56, 10.05)
	Count_ramil	1	1	1	2	0	3	5	10	12	56	110	114	47	22	10	2	1	1	1	1
	Bin_ramil	[-0.59, 0.12)	[0.12, 0.83)	[0.83, 1.55)	[1.55, 2.26)	[2.26, 2.97)	[2.97, 3.68)	[3.68, 4.39)	[4.39, 5.10)	[5.10, 5.81)	[5.81, 6.53)	[6.53, 7.24)	[7.24, 7.95)	[7.95, 8.66)	[8.66, 9.37)	[9.37, 10.08)	[10.08, 10.79)	[10.79, 11.51)	[11.51, 12.22)	[12.22, 12.93)	[12.93, 13.64)

## Sheet: EDF 1b
Instance-level prediction logit (Positive)
1	Count_iamil	28	243	1407	4428	11766	17672	8657	2778	5495	32833	42860	41899	38004	10487	2269	797	276	77	9	4
	Bin_iamil	[-20.43, -18.50)	[-18.50, -16.56)	[-16.56, -14.63)	[-14.63, -12.69)	[-12.69, -10.75)	[-10.75, -8.82)	[-8.82, -6.88)	[-6.88, -4.95)	[-4.95, -3.01)	[-3.01, -1.08)	[-1.08, 0.86)	[0.86, 2.80)	[2.80, 4.73)	[4.73, 6.67)	[6.67, 8.60)	[8.60, 10.54)	[10.54, 12.47)	[12.47, 14.41)	[14.41, 16.35)	[16.35, 18.28)
	Count_ramil	5	35	197	1059	13166	26181	13657	16160	11871	34421	49405	20941	23675	8526	1825	592	212	49	9	3
	Bin_ramil	[-6.98, -6.18)	[-6.18, -5.38)	[-5.38, -4.59)	[-4.59, -3.79)	[-3.79, -2.99)	[-2.99, -2.19)	[-2.19, -1.40)	[-1.40, -0.60)	[-0.60, 0.20)	[0.20, 1.00)	[1.00, 1.79)	[1.79, 2.59)	[2.59, 3.39)	[3.39, 4.19)	[4.19, 4.98)	[4.98, 5.78)	[5.78, 6.58)	[6.58, 7.38)	[7.38, 8.17)	[8.17, 8.97)
2	Count_iamil	14	732	16188	37942	51446	20448	31598	35590	22393	6499	2076	1237	681	408	169	72	36	17	2	1
	Bin_iamil	[-4.47, -3.50)	[-3.50, -2.54)	[-2.54, -1.57)	[-1.57, -0.61)	[-0.61, 0.35)	[0.35, 1.32)	[1.32, 2.28)	[2.28, 3.25)	[3.25, 4.21)	[4.21, 5.17)	[5.17, 6.14)	[6.14, 7.10)	[7.10, 8.07)	[8.07, 9.03)	[9.03, 9.99)	[9.99, 10.96)	[10.96, 11.92)	[11.92, 12.89)	[12.89, 13.85)	[13.85, 14.82)
	Count_ramil	9	102	489	1752	4620	7560	10168	13507	16594	20608	23891	38885	43991	24740	16026	3867	504	179	49	8
	Bin_ramil	[-24.00, -22.24)	[-22.24, -20.48)	[-20.48, -18.72)	[-18.72, -16.96)	[-16.96, -15.20)	[-15.20, -13.44)	[-13.44, -11.68)	[-11.68, -9.92)	[-9.92, -8.16)	[-8.16, -6.40)	[-6.40, -4.64)	[-4.64, -2.88)	[-2.88, -1.12)	[-1.12, 0.64)	[0.64, 2.40)	[2.40, 4.16)	[4.16, 5.92)	[5.92, 7.68)	[7.68, 9.44)	[9.44, 11.20)
3	Count_iamil	14	540	4918	12960	18833	19219	22179	17249	24969	16080	17355	19454	21913	17698	7490	1732	262	55	10	6
	Bin_iamil	[-7.92, -6.89)	[-6.89, -5.86)	[-5.86, -4.83)	[-4.83, -3.80)	[-3.80, -2.77)	[-2.77, -1.74)	[-1.74, -0.71)	[-0.71, 0.32)	[0.32, 1.35)	[1.35, 2.38)	[2.38, 3.41)	[3.41, 4.45)	[4.45, 5.48)	[5.48, 6.51)	[6.51, 7.54)	[7.54, 8.57)	[8.57, 9.60)	[9.60, 10.63)	[10.63, 11.66)	[11.66, 12.69)
	Count_ramil	14	81	360	935	2626	11205	31419	33000	20921	16320	25552	19072	17393	16678	14909	8803	2914	636	91	7
	Bin_ramil	[-7.58, -6.62)	[-6.62, -5.67)	[-5.67, -4.71)	[-4.71, -3.75)	[-3.75, -2.80)	[-2.80, -1.84)	[-1.84, -0.89)	[-0.89, 0.07)	[0.07, 1.02)	[1.02, 1.98)	[1.98, 2.93)	[2.93, 3.89)	[3.89, 4.84)	[4.84, 5.80)	[5.80, 6.75)	[6.75, 7.71)	[7.71, 8.66)	[8.66, 9.62)	[9.62, 10.57)	[10.57, 11.53)
4	Count_iamil	26	153	906	3225	7175	9985	10951	13148	15935	22738	37081	35088	32541	19156	11121	4426	1284	284	53	4
	Bin_iamil	[-12.90, -11.70)	[-11.70, -10.51)	[-10.51, -9.32)	[-9.32, -8.13)	[-8.13, -6.94)	[-6.94, -5.75)	[-5.75, -4.55)	[-4.55, -3.36)	[-3.36, -2.17)	[-2.17, -0.98)	[-0.98, 0.21)	[0.21, 1.41)	[1.41, 2.60)	[2.60, 3.79)	[3.79, 4.98)	[4.98, 6.17)	[6.17, 7.36)	[7.36, 8.56)	[8.56, 9.75)	[9.75, 10.94)
	Count_ramil	7	94	442	1696	4480	9350	12225	8887	4219	4141	9482	14741	11356	7272	18512	39447	42526	30470	5664	269
	Bin_ramil	[-25.50, -23.90)	[-23.90, -22.31)	[-22.31, -20.71)	[-20.71, -19.11)	[-19.11, -17.52)	[-17.52, -15.92)	[-15.92, -14.32)	[-14.32, -12.72)	[-12.72, -11.13)	[-11.13, -9.53)	[-9.53, -7.93)	[-7.93, -6.34)	[-6.34, -4.74)	[-4.74, -3.14)	[-3.14, -1.54)	[-1.54, 0.05)	[0.05, 1.65)	[1.65, 3.25)	[3.25, 4.84)	[4.84, 6.44)
5	Count_iamil	70	1522	8142	16540	12435	3680	1512	12561	11557	52880	24042	39304	22483	6398	3460	1526	510	152	17	1
	Bin_iamil	[-17.58, -15.55)	[-15.55, -13.53)	[-13.53, -11.50)	[-11.50, -9.48)	[-9.48, -7.45)	[-7.45, -5.43)	[-5.43, -3.40)	[-3.40, -1.38)	[-1.38, 0.65)	[0.65, 2.67)	[2.67, 4.69)	[4.69, 6.72)	[6.72, 8.74)	[8.74, 10.77)	[10.77, 12.79)	[12.79, 14.82)	[14.82, 16.84)	[16.84, 18.87)	[18.87, 20.89)	[20.89, 22.91)
	Count_ramil	12	111	829	3947	11079	18929	17909	14532	12906	5889	8029	17108	23819	37281	25326	11871	6151	2649	398	17
	Bin_ramil	[-17.26, -15.96)	[-15.96, -14.66)	[-14.66, -13.37)	[-13.37, -12.07)	[-12.07, -10.77)	[-10.77, -9.48)	[-9.48, -8.18)	[-8.18, -6.89)	[-6.89, -5.59)	[-5.59, -4.29)	[-4.29, -3.00)	[-3.00, -1.70)	[-1.70, -0.40)	[-0.40, 0.89)	[0.89, 2.19)	[2.19, 3.49)	[3.49, 4.78)	[4.78, 6.08)	[6.08, 7.37)	[7.37, 8.67)

## Sheet: EDF 1c
Instance-level prediction logit (Negative)
1	Count_iamil	6	44	217	841	2018	4441	8740	12264	8375	2547	336	17	2666	9979	75901	9510	26485	10363	3107	154
	Bin_iamil	[-20.80, -19.35)	[-19.35, -17.90)	[-17.90, -16.45)	[-16.45, -15.00)	[-15.00, -13.55)	[-13.55, -12.10)	[-12.10, -10.65)	[-10.65, -9.20)	[-9.20, -7.76)	[-7.76, -6.31)	[-6.31, -4.86)	[-4.86, -3.41)	[-3.41, -1.96)	[-1.96, -0.51)	[-0.51, 0.94)	[0.94, 2.39)	[2.39, 3.84)	[3.84, 5.29)	[5.29, 6.74)	[6.74, 8.19)
	Count_ramil	3	10	81	275	20064	16626	19888	9109	8208	11941	623	5296	7830	14954	11063	17280	12517	22138	95	10
	Bin_ramil	[-6.78, -6.16)	[-6.16, -5.53)	[-5.53, -4.90)	[-4.90, -4.27)	[-4.27, -3.64)	[-3.64, -3.01)	[-3.01, -2.38)	[-2.38, -1.75)	[-1.75, -1.13)	[-1.13, -0.50)	[-0.50, 0.13)	[0.13, 0.76)	[0.76, 1.39)	[1.39, 2.02)	[2.02, 2.65)	[2.65, 3.28)	[3.28, 3.91)	[3.91, 4.53)	[4.53, 5.16)	[5.16, 5.79)
2	Count_iamil	14	222	1403	4834	11519	13151	8167	60727	26896	5864	4580	7598	9419	8489	5743	2632	935	221	30	7
	Bin_iamil	[-3.57, -3.13)	[-3.13, -2.68)	[-2.68, -2.24)	[-2.24, -1.80)	[-1.80, -1.35)	[-1.35, -0.91)	[-0.91, -0.47)	[-0.47, -0.02)	[-0.02, 0.42)	[0.42, 0.86)	[0.86, 1.31)	[1.31, 1.75)	[1.75, 2.19)	[2.19, 2.63)	[2.63, 3.08)	[3.08, 3.52)	[3.52, 3.96)	[3.96, 4.41)	[4.41, 4.85)	[4.85, 5.29)
	Count_ramil	1	2	26	137	628	1725	3548	5966	9102	15203	20414	16303	10659	59681	18933	3530	4366	1836	367	24
	Bin_ramil	[-11.49, -10.66)	[-10.66, -9.84)	[-9.84, -9.01)	[-9.01, -8.19)	[-8.19, -7.36)	[-7.36, -6.53)	[-6.53, -5.71)	[-5.71, -4.88)	[-4.88, -4.05)	[-4.05, -3.23)	[-3.23, -2.40)	[-2.40, -1.58)	[-1.58, -0.75)	[-0.75, 0.08)	[0.08, 0.90)	[0.90, 1.73)	[1.73, 2.55)	[2.55, 3.38)	[3.38, 4.21)	[4.21, 5.03)
3	Count_iamil	40	691	4373	10237	13491	13170	7223	27450	57383	4155	93	832	3939	8931	11835	8749	3507	839	119	7
	Bin_iamil	[-7.51, -6.62)	[-6.62, -5.73)	[-5.73, -4.83)	[-4.83, -3.94)	[-3.94, -3.05)	[-3.05, -2.16)	[-2.16, -1.27)	[-1.27, -0.37)	[-0.37, 0.52)	[0.52, 1.41)	[1.41, 2.30)	[2.30, 3.19)	[3.19, 4.08)	[4.08, 4.98)	[4.98, 5.87)	[5.87, 6.76)	[6.76, 7.65)	[7.65, 8.54)	[8.54, 9.44)	[9.44, 10.33)
	Count_ramil	6	17	110	286	528	1082	2645	10783	25138	76858	29560	9541	6119	5836	4211	2287	1306	567	158	26
	Bin_ramil	[-7.55, -6.82)	[-6.82, -6.10)	[-6.10, -5.37)	[-5.37, -4.65)	[-4.65, -3.92)	[-3.92, -3.20)	[-3.20, -2.47)	[-2.47, -1.75)	[-1.75, -1.02)	[-1.02, -0.30)	[-0.30, 0.43)	[0.43, 1.15)	[1.15, 1.88)	[1.88, 2.60)	[2.60, 3.33)	[3.33, 4.05)	[4.05, 4.78)	[4.78, 5.50)	[5.50, 6.23)	[6.23, 6.95)
4	Count_iamil	26	200	1153	3527	6877	8893	9878	11291	10482	9811	66611	16930	14571	6635	4728	1960	852	236	55	4
	Bin_iamil	[-12.54, -11.37)	[-11.37, -10.21)	[-10.21, -9.05)	[-9.05, -7.89)	[-7.89, -6.72)	[-6.72, -5.56)	[-5.56, -4.40)	[-4.40, -3.24)	[-3.24, -2.07)	[-2.07, -0.91)	[-0.91, 0.25)	[0.25, 1.41)	[1.41, 2.58)	[2.58, 3.74)	[3.74, 4.90)	[4.90, 6.06)	[6.06, 7.23)	[7.23, 8.39)	[8.39, 9.55)	[9.55, 10.71)
	Count_ramil	2	4	18	57	203	655	1740	3855	7237	11992	37751	59418	18099	16412	9610	4772	2201	624	65	5
	Bin_ramil	[-9.34, -8.52)	[-8.52, -7.71)	[-7.71, -6.89)	[-6.89, -6.08)	[-6.08, -5.27)	[-5.27, -4.45)	[-4.45, -3.64)	[-3.64, -2.82)	[-2.82, -2.01)	[-2.01, -1.19)	[-1.19, -0.38)	[-0.38, 0.43)	[0.43, 1.25)	[1.25, 2.06)	[2.06, 2.88)	[2.88, 3.69)	[3.69, 4.50)	[4.50, 5.32)	[5.32, 6.13)	[6.13, 6.95)
5	Count_iamil	20	142	658	2047	4629	7509	8812	7446	4621	2114	659	267	4746	5327	39045	37689	20681	29380	5326	90
	Bin_iamil	[-17.40, -16.26)	[-16.26, -15.12)	[-15.12, -13.99)	[-13.99, -12.85)	[-12.85, -11.71)	[-11.71, -10.58)	[-10.58, -9.44)	[-9.44, -8.30)	[-8.30, -7.17)	[-7.17, -6.03)	[-6.03, -4.89)	[-4.89, -3.75)	[-3.75, -2.62)	[-2.62, -1.48)	[-1.48, -0.34)	[-0.34, 0.79)	[0.79, 1.93)	[1.93, 3.07)	[3.07, 4.20)	[4.20, 5.34)
	Count_ramil	13	80	403	1197	2597	4802	9415	13898	23112	83892	12285	12773	7213	4379	3134	1506	427	72	8	2
	Bin_ramil	[-8.30, -7.41)	[-7.41, -6.52)	[-6.52, -5.63)	[-5.63, -4.74)	[-4.74, -3.86)	[-3.86, -2.97)	[-2.97, -2.08)	[-2.08, -1.19)	[-1.19, -0.30)	[-0.30, 0.59)	[0.59, 1.48)	[1.48, 2.37)	[2.37, 3.26)	[3.26, 4.15)	[4.15, 5.04)	[5.04, 5.93)	[5.93, 6.81)	[6.81, 7.70)	[7.70, 8.59)	[8.59, 9.48)

## Sheet: EDF 1d
Instance raw attention score (Positive)
1	Count_iamil	9868	721	10984	13195	14691	25553	23241	26353	38365	11778	11953	11413	6699	6498	4390	2581	1746	1232	518	210
	Bin_iamil	[-12.63, -11.14)	[-11.14, -9.64)	[-9.64, -8.14)	[-8.14, -6.65)	[-6.65, -5.15)	[-5.15, -3.65)	[-3.65, -2.15)	[-2.15, -0.66)	[-0.66, 0.84)	[0.84, 2.34)	[2.34, 3.83)	[3.83, 5.33)	[5.33, 6.83)	[6.83, 8.32)	[8.32, 9.82)	[9.82, 11.32)	[11.32, 12.81)	[12.81, 14.31)	[14.31, 15.81)	[15.81, 17.30)
	Count_ramil	3371	7939	15318	15269	12990	23908	34301	27342	20082	22366	21675	3097	3246	3580	2909	1437	905	952	905	397
	Bin_ramil	[-7.18, -6.47)	[-6.47, -5.75)	[-5.75, -5.04)	[-5.04, -4.33)	[-4.33, -3.62)	[-3.62, -2.91)	[-2.91, -2.19)	[-2.19, -1.48)	[-1.48, -0.77)	[-0.77, -0.06)	[-0.06, 0.65)	[0.65, 1.36)	[1.36, 2.08)	[2.08, 2.79)	[2.79, 3.50)	[3.50, 4.21)	[4.21, 4.92)	[4.92, 5.63)	[5.63, 6.35)	[6.35, 7.06)
2	Count_iamil	7175	3720	15187	17249	11876	32265	11317	27723	16781	26065	21000	16610	10414	4694	2856	1058	810	447	152	150
	Bin_iamil	[-18.19, -16.37)	[-16.37, -14.55)	[-14.55, -12.73)	[-12.73, -10.91)	[-10.91, -9.09)	[-9.09, -7.27)	[-7.27, -5.45)	[-5.45, -3.63)	[-3.63, -1.81)	[-1.81, 0.01)	[0.01, 1.83)	[1.83, 3.65)	[3.65, 5.47)	[5.47, 7.29)	[7.29, 9.11)	[9.11, 10.93)	[10.93, 12.75)	[12.75, 14.57)	[14.57, 16.39)	[16.39, 18.21)
	Count_ramil	759	13222	8234	19981	9846	14721	15123	15741	55092	40686	3704	3147	4773	8115	9799	3054	442	426	464	220
	Bin_ramil	[-6.55, -5.76)	[-5.76, -4.97)	[-4.97, -4.18)	[-4.18, -3.40)	[-3.40, -2.61)	[-2.61, -1.82)	[-1.82, -1.03)	[-1.03, -0.24)	[-0.24, 0.55)	[0.55, 1.34)	[1.34, 2.13)	[2.13, 2.92)	[2.92, 3.70)	[3.70, 4.49)	[4.49, 5.28)	[5.28, 6.07)	[6.07, 6.86)	[6.86, 7.65)	[7.65, 8.44)	[8.44, 9.23)
3	Count_iamil	5782	6240	5789	12084	15489	10329	13223	23671	19811	23277	38025	13565	12937	9111	5275	4164	2935	541	416	272
	Bin_iamil	[-14.84, -13.44)	[-13.44, -12.04)	[-12.04, -10.64)	[-10.64, -9.24)	[-9.24, -7.83)	[-7.83, -6.43)	[-6.43, -5.03)	[-5.03, -3.63)	[-3.63, -2.23)	[-2.23, -0.83)	[-0.83, 0.57)	[0.57, 1.98)	[1.98, 3.38)	[3.38, 4.78)	[4.78, 6.18)	[6.18, 7.58)	[7.58, 8.98)	[8.98, 10.38)	[10.38, 11.79)	[11.79, 13.19)
	Count_ramil	3294	5048	2060	4832	10963	9759	5879	11546	27433	20739	18958	25404	29665	14379	12211	10290	3683	4387	1581	825
	Bin_ramil	[-11.86, -10.90)	[-10.90, -9.94)	[-9.94, -8.98)	[-8.98, -8.02)	[-8.02, -7.06)	[-7.06, -6.09)	[-6.09, -5.13)	[-5.13, -4.17)	[-4.17, -3.21)	[-3.21, -2.25)	[-2.25, -1.29)	[-1.29, -0.33)	[-0.33, 0.63)	[0.63, 1.60)	[1.60, 2.56)	[2.56, 3.52)	[3.52, 4.48)	[4.48, 5.44)	[5.44, 6.40)	[6.40, 7.36)
4	Count_iamil	5428	6338	11589	22999	24009	29737	33947	21229	28072	11171	9875	7123	4761	3382	2422	1439	921	476	225	137
	Bin_iamil	[-11.57, -10.24)	[-10.24, -8.90)	[-8.90, -7.56)	[-7.56, -6.23)	[-6.23, -4.89)	[-4.89, -3.56)	[-3.56, -2.22)	[-2.22, -0.89)	[-0.89, 0.45)	[0.45, 1.78)	[1.78, 3.12)	[3.12, 4.45)	[4.45, 5.79)	[5.79, 7.13)	[7.13, 8.46)	[8.46, 9.80)	[9.80, 11.13)	[11.13, 12.47)	[12.47, 13.80)	[13.80, 15.14)
	Count_ramil	110	2541	3540	7132	19600	35474	38281	27738	19974	34874	15754	6838	6029	2900	1898	1344	647	483	101	22
	Bin_ramil	[-6.42, -5.71)	[-5.71, -5.00)	[-5.00, -4.29)	[-4.29, -3.58)	[-3.58, -2.87)	[-2.87, -2.16)	[-2.16, -1.45)	[-1.45, -0.74)	[-0.74, -0.03)	[-0.03, 0.68)	[0.68, 1.39)	[1.39, 2.10)	[2.10, 2.81)	[2.81, 3.52)	[3.52, 4.23)	[4.23, 4.94)	[4.94, 5.65)	[5.65, 6.36)	[6.36, 7.07)	[7.07, 7.78)
5	Count_iamil	1789	4833	24439	13710	31839	21829	21988	31643	19704	12185	13828	7291	3895	4567	3740	780	499	157	46	30
	Bin_iamil	[-10.58, -9.25)	[-9.25, -7.93)	[-7.93, -6.60)	[-6.60, -5.28)	[-5.28, -3.95)	[-3.95, -2.63)	[-2.63, -1.31)	[-1.31, 0.02)	[0.02, 1.34)	[1.34, 2.67)	[2.67, 3.99)	[3.99, 5.32)	[5.32, 6.64)	[6.64, 7.96)	[7.96, 9.29)	[9.29, 10.61)	[10.61, 11.94)	[11.94, 13.26)	[13.26, 14.59)	[14.59, 15.91)
	Count_ramil	1611	3839	2583	6720	8388	9687	16709	16637	19730	26013	19458	32088	13179	13523	8879	12068	5038	1849	727	66
	Bin_ramil	[-7.36, -6.71)	[-6.71, -6.06)	[-6.06, -5.41)	[-5.41, -4.76)	[-4.76, -4.11)	[-4.11, -3.46)	[-3.46, -2.81)	[-2.81, -2.16)	[-2.16, -1.51)	[-1.51, -0.86)	[-0.86, -0.21)	[-0.21, 0.44)	[0.44, 1.09)	[1.09, 1.74)	[1.74, 2.39)	[2.39, 3.04)	[3.04, 3.69)	[3.69, 4.34)	[4.34, 4.99)	[4.99, 5.64)

## Sheet: EDF 1e
Instance softmax-normalized attention score (Positive)
1	Count_iamil	220189	703	345	200	137	117	66	45	39	23	35	14	16	10	6	7	11	8	9	9
	Bin_iamil	[0.00, 0.05)	[0.05, 0.10)	[0.10, 0.15)	[0.15, 0.20)	[0.20, 0.25)	[0.25, 0.30)	[0.30, 0.35)	[0.35, 0.40)	[0.40, 0.45)	[0.45, 0.50)	[0.50, 0.55)	[0.55, 0.60)	[0.60, 0.65)	[0.65, 0.70)	[0.70, 0.75)	[0.75, 0.80)	[0.80, 0.85)	[0.85, 0.90)	[0.90, 0.95)	[0.95, 1.00)
	Count_ramil	220290	929	407	170	83	37	25	16	12	10	2	2	0	0	0	2	0	0	2	2
	Bin_ramil	[0.00, 0.03)	[0.03, 0.06)	[0.06, 0.09)	[0.09, 0.13)	[0.13, 0.16)	[0.16, 0.19)	[0.19, 0.22)	[0.22, 0.25)	[0.25, 0.28)	[0.28, 0.31)	[0.31, 0.35)	[0.35, 0.38)	[0.38, 0.41)	[0.41, 0.44)	[0.44, 0.47)	[0.47, 0.50)	[0.50, 0.53)	[0.53, 0.57)	[0.57, 0.60)	[0.60, 0.63)
2	Count_iamil	226166	545	235	126	87	70	42	32	43	35	29	32	11	9	22	15	13	9	14	14
	Bin_iamil	[0.00, 0.05)	[0.05, 0.10)	[0.10, 0.15)	[0.15, 0.20)	[0.20, 0.25)	[0.25, 0.30)	[0.30, 0.35)	[0.35, 0.40)	[0.40, 0.45)	[0.45, 0.50)	[0.50, 0.55)	[0.55, 0.60)	[0.60, 0.65)	[0.65, 0.70)	[0.70, 0.75)	[0.75, 0.80)	[0.80, 0.85)	[0.85, 0.90)	[0.90, 0.95)	[0.95, 1.00)
	Count_ramil	224486	1968	562	223	121	67	43	28	15	14	7	6	4	0	1	1	0	1	0	2
	Bin_ramil	[0.00, 0.03)	[0.03, 0.06)	[0.06, 0.09)	[0.09, 0.11)	[0.11, 0.14)	[0.14, 0.17)	[0.17, 0.20)	[0.20, 0.23)	[0.23, 0.26)	[0.26, 0.28)	[0.28, 0.31)	[0.31, 0.34)	[0.34, 0.37)	[0.37, 0.40)	[0.40, 0.43)	[0.43, 0.46)	[0.46, 0.48)	[0.48, 0.51)	[0.51, 0.54)	[0.54, 0.57)
3	Count_iamil	221041	961	396	166	98	71	46	34	32	22	20	8	7	5	9	3	7	4	5	1
	Bin_iamil	[0.00, 0.05)	[0.05, 0.10)	[0.10, 0.15)	[0.15, 0.20)	[0.20, 0.25)	[0.25, 0.30)	[0.30, 0.35)	[0.35, 0.40)	[0.40, 0.45)	[0.45, 0.50)	[0.50, 0.54)	[0.54, 0.59)	[0.59, 0.64)	[0.64, 0.69)	[0.69, 0.74)	[0.74, 0.79)	[0.79, 0.84)	[0.84, 0.89)	[0.89, 0.94)	[0.94, 0.99)
	Count_ramil	221041	1317	331	128	62	19	11	7	4	5	3	1	2	0	1	0	2	1	0	1
	Bin_ramil	[0.00, 0.04)	[0.04, 0.09)	[0.09, 0.13)	[0.13, 0.17)	[0.17, 0.21)	[0.21, 0.26)	[0.26, 0.30)	[0.30, 0.34)	[0.34, 0.38)	[0.38, 0.43)	[0.43, 0.47)	[0.47, 0.51)	[0.51, 0.55)	[0.55, 0.60)	[0.60, 0.64)	[0.64, 0.68)	[0.68, 0.72)	[0.72, 0.77)	[0.77, 0.81)	[0.81, 0.85)
4	Count_iamil	223962	450	177	123	83	80	64	54	55	33	30	25	14	21	24	16	23	19	14	13
	Bin_iamil	[0.00, 0.05)	[0.05, 0.10)	[0.10, 0.15)	[0.15, 0.20)	[0.20, 0.25)	[0.25, 0.30)	[0.30, 0.35)	[0.35, 0.40)	[0.40, 0.45)	[0.45, 0.50)	[0.50, 0.55)	[0.55, 0.60)	[0.60, 0.65)	[0.65, 0.70)	[0.70, 0.75)	[0.75, 0.80)	[0.80, 0.85)	[0.85, 0.90)	[0.90, 0.95)	[0.95, 1.00)
	Count_ramil	223276	1123	411	210	123	52	29	15	9	6	8	6	3	1	3	0	1	3	0	1
	Bin_ramil	[0.00, 0.02)	[0.02, 0.05)	[0.05, 0.07)	[0.07, 0.09)	[0.09, 0.11)	[0.11, 0.14)	[0.14, 0.16)	[0.16, 0.18)	[0.18, 0.20)	[0.20, 0.23)	[0.23, 0.25)	[0.25, 0.27)	[0.27, 0.29)	[0.29, 0.32)	[0.32, 0.34)	[0.34, 0.36)	[0.36, 0.38)	[0.38, 0.41)	[0.41, 0.43)	[0.43, 0.45)
5	Count_iamil	217069	1071	259	106	72	35	29	14	25	8	10	10	11	12	12	8	8	10	12	11
	Bin_iamil	[0.00, 0.05)	[0.05, 0.10)	[0.10, 0.15)	[0.15, 0.20)	[0.20, 0.25)	[0.25, 0.30)	[0.30, 0.35)	[0.35, 0.40)	[0.40, 0.45)	[0.45, 0.50)	[0.50, 0.55)	[0.55, 0.60)	[0.60, 0.65)	[0.65, 0.70)	[0.70, 0.75)	[0.75, 0.80)	[0.80, 0.85)	[0.85, 0.90)	[0.90, 0.95)	[0.95, 1.00)
	Count_ramil	215969	2197	414	133	48	14	3	1	3	3	3	1	0	0	1	0	0	1	0	1
	Bin_ramil	[0.00, 0.01)	[0.01, 0.03)	[0.03, 0.04)	[0.04, 0.06)	[0.06, 0.07)	[0.07, 0.09)	[0.09, 0.10)	[0.10, 0.12)	[0.12, 0.13)	[0.13, 0.14)	[0.14, 0.16)	[0.16, 0.17)	[0.17, 0.19)	[0.19, 0.20)	[0.20, 0.22)	[0.22, 0.23)	[0.23, 0.24)	[0.24, 0.26)	[0.26, 0.27)	[0.27, 0.29)

## Sheet: EDF 1f
Instance raw attention score (Negative)
1	Count_iamil	7839	1208	247	2320	9335	9864	4352	24256	17997	19578	25246	15899	16767	21890	819	257	99	30	5	3
	Bin_iamil	[-12.64, -11.70)	[-11.70, -10.75)	[-10.75, -9.80)	[-9.80, -8.85)	[-8.85, -7.90)	[-7.90, -6.95)	[-6.95, -6.01)	[-6.01, -5.06)	[-5.06, -4.11)	[-4.11, -3.16)	[-3.16, -2.21)	[-2.21, -1.27)	[-1.27, -0.32)	[-0.32, 0.63)	[0.63, 1.58)	[1.58, 2.53)	[2.53, 3.47)	[3.47, 4.42)	[4.42, 5.37)	[5.37, 6.32)
	Count_ramil	402	1361	2781	5029	6191	4687	5139	4610	8369	13207	14297	18057	16760	11744	16678	18146	20237	5417	4244	655
	Bin_ramil	[-7.19, -6.74)	[-6.74, -6.30)	[-6.30, -5.86)	[-5.86, -5.41)	[-5.41, -4.97)	[-4.97, -4.53)	[-4.53, -4.08)	[-4.08, -3.64)	[-3.64, -3.20)	[-3.20, -2.75)	[-2.75, -2.31)	[-2.31, -1.87)	[-1.87, -1.42)	[-1.42, -0.98)	[-0.98, -0.54)	[-0.54, -0.10)	[-0.10, 0.35)	[0.35, 0.79)	[0.79, 1.23)	[1.23, 1.68)
2	Count_iamil	4855	2862	5650	7750	17109	17899	11614	14941	29517	16665	4356	20742	9966	1528	374	6531	58	18	10	6
	Bin_iamil	[-18.21, -17.01)	[-17.01, -15.81)	[-15.81, -14.60)	[-14.60, -13.40)	[-13.40, -12.20)	[-12.20, -11.00)	[-11.00, -9.80)	[-9.80, -8.60)	[-8.60, -7.40)	[-7.40, -6.20)	[-6.20, -5.00)	[-5.00, -3.80)	[-3.80, -2.59)	[-2.59, -1.39)	[-1.39, -0.19)	[-0.19, 1.01)	[1.01, 2.21)	[2.21, 3.41)	[3.41, 4.61)	[4.61, 5.81)
	Count_ramil	118	5093	6629	2734	1872	10838	2622	6786	19106	19670	20109	37461	17416	21018	638	171	75	55	31	9
	Bin_ramil	[-6.59, -6.02)	[-6.02, -5.46)	[-5.46, -4.90)	[-4.90, -4.33)	[-4.33, -3.77)	[-3.77, -3.20)	[-3.20, -2.64)	[-2.64, -2.07)	[-2.07, -1.51)	[-1.51, -0.95)	[-0.95, -0.38)	[-0.38, 0.18)	[0.18, 0.75)	[0.75, 1.31)	[1.31, 1.88)	[1.88, 2.44)	[2.44, 3.00)	[3.00, 3.57)	[3.57, 4.13)	[4.13, 4.70)
3	Count_iamil	3921	3241	6258	6657	10005	12533	15333	15249	12366	13561	21784	16967	13631	10118	12777	2571	57	23	6	6
	Bin_iamil	[-14.84, -13.84)	[-13.84, -12.83)	[-12.83, -11.82)	[-11.82, -10.82)	[-10.82, -9.81)	[-9.81, -8.80)	[-8.80, -7.80)	[-7.80, -6.79)	[-6.79, -5.78)	[-5.78, -4.78)	[-4.78, -3.77)	[-3.77, -2.76)	[-2.76, -1.76)	[-1.76, -0.75)	[-0.75, 0.25)	[0.25, 1.26)	[1.26, 2.27)	[2.27, 3.27)	[3.27, 4.28)	[4.28, 5.29)
	Count_ramil	2480	3377	1702	976	4057	8269	8757	7054	8425	16610	21157	14971	17209	28611	22468	9049	1680	191	18	3
	Bin_ramil	[-11.86, -11.04)	[-11.04, -10.21)	[-10.21, -9.39)	[-9.39, -8.56)	[-8.56, -7.74)	[-7.74, -6.91)	[-6.91, -6.09)	[-6.09, -5.27)	[-5.27, -4.44)	[-4.44, -3.62)	[-3.62, -2.79)	[-2.79, -1.97)	[-1.97, -1.14)	[-1.14, -0.32)	[-0.32, 0.51)	[0.51, 1.33)	[1.33, 2.16)	[2.16, 2.98)	[2.98, 3.81)	[3.81, 4.63)
4	Count_iamil	3633	1369	3675	5569	7430	8721	15705	16994	21114	23425	30447	12335	11222	12063	742	175	59	24	14	4
	Bin_iamil	[-11.53, -10.69)	[-10.69, -9.85)	[-9.85, -9.01)	[-9.01, -8.17)	[-8.17, -7.33)	[-7.33, -6.49)	[-6.49, -5.65)	[-5.65, -4.81)	[-4.81, -3.98)	[-3.98, -3.14)	[-3.14, -2.30)	[-2.30, -1.46)	[-1.46, -0.62)	[-0.62, 0.22)	[0.22, 1.06)	[1.06, 1.90)	[1.90, 2.74)	[2.74, 3.58)	[3.58, 4.42)	[4.42, 5.25)
	Count_ramil	24	109	445	3125	15222	19593	30072	25671	13620	22958	15299	18948	4724	4356	344	138	54	12	2	4
	Bin_ramil	[-5.64, -5.07)	[-5.07, -4.51)	[-4.51, -3.94)	[-3.94, -3.37)	[-3.37, -2.81)	[-2.81, -2.24)	[-2.24, -1.68)	[-1.68, -1.11)	[-1.11, -0.55)	[-0.55, 0.02)	[0.02, 0.58)	[0.58, 1.15)	[1.15, 1.72)	[1.72, 2.28)	[2.28, 2.85)	[2.85, 3.41)	[3.41, 3.98)	[3.98, 4.54)	[4.54, 5.11)	[5.11, 5.68)
5	Count_iamil	974	1706	5239	19392	19440	12660	28074	21963	22173	15501	10356	16320	7289	93	19	3	1	2	1	2
	Bin_iamil	[-10.69, -9.78)	[-9.78, -8.87)	[-8.87, -7.97)	[-7.97, -7.06)	[-7.06, -6.15)	[-6.15, -5.25)	[-5.25, -4.34)	[-4.34, -3.43)	[-3.43, -2.53)	[-2.53, -1.62)	[-1.62, -0.71)	[-0.71, 0.19)	[0.19, 1.10)	[1.10, 2.00)	[2.00, 2.91)	[2.91, 3.82)	[3.82, 4.72)	[4.72, 5.63)	[5.63, 6.54)	[6.54, 7.44)
	Count_ramil	74	320	697	1274	2226	3158	4300	5040	11509	9316	10161	37295	25687	19901	35290	5679	2193	4575	2360	153
	Bin_ramil	[-7.29, -6.78)	[-6.78, -6.27)	[-6.27, -5.77)	[-5.77, -5.26)	[-5.26, -4.75)	[-4.75, -4.24)	[-4.24, -3.74)	[-3.74, -3.23)	[-3.23, -2.72)	[-2.72, -2.21)	[-2.21, -1.71)	[-1.71, -1.20)	[-1.20, -0.69)	[-0.69, -0.18)	[-0.18, 0.32)	[0.32, 0.83)	[0.83, 1.34)	[1.34, 1.85)	[1.85, 2.35)	[2.35, 2.86)

## Sheet: EDF 1g
Instance softmax-normalized attention score (Negative)
1	Count_iamil	178002	3	3	0	1	0	0	0	0	0	0	0	0	1	0	0	0	0	0	1
	Bin_iamil	[0.0000, 0.0002)	[0.0002, 0.0004)	[0.0004, 0.0006)	[0.0006, 0.0008)	[0.0008, 0.0009)	[0.0009, 0.0011)	[0.0011, 0.0013)	[0.0013, 0.0015)	[0.0015, 0.0017)	[0.0017, 0.0019)	[0.0019, 0.0021)	[0.0021, 0.0023)	[0.0023, 0.0025)	[0.0025, 0.0027)	[0.0027, 0.0028)	[0.0028, 0.0030)	[0.0030, 0.0032)	[0.0032, 0.0034)	[0.0034, 0.0036)	[0.0036, 0.0038)
	Count_ramil	149681	14797	6714	3089	2097	829	316	215	106	66	25	27	17	9	5	5	5	5	1	2
	Bin_ramil	[0.0000, 0.0012)	[0.0012, 0.0023)	[0.0023, 0.0035)	[0.0035, 0.0046)	[0.0046, 0.0058)	[0.0058, 0.0069)	[0.0069, 0.0081)	[0.0081, 0.0092)	[0.0092, 0.0104)	[0.0104, 0.0116)	[0.0116, 0.0127)	[0.0127, 0.0139)	[0.0139, 0.0150)	[0.0150, 0.0162)	[0.0162, 0.0173)	[0.0173, 0.0185)	[0.0185, 0.0196)	[0.0196, 0.0208)	[0.0208, 0.0219)	[0.0219, 0.0231)
2	Count_iamil	172428	13	0	1	2	1	0	2	1	0	0	0	0	0	0	1	0	0	1	1
	Bin_iamil	[0.0000, 0.0006)	[0.0006, 0.0011)	[0.0011, 0.0017)	[0.0017, 0.0022)	[0.0022, 0.0028)	[0.0028, 0.0033)	[0.0033, 0.0039)	[0.0039, 0.0044)	[0.0044, 0.0050)	[0.0050, 0.0055)	[0.0055, 0.0061)	[0.0061, 0.0066)	[0.0066, 0.0072)	[0.0072, 0.0077)	[0.0077, 0.0083)	[0.0083, 0.0088)	[0.0088, 0.0094)	[0.0094, 0.0099)	[0.0099, 0.0105)	[0.0105, 0.0110)
	Count_ramil	170286	2016	100	34	10	2	0	0	1	0	0	0	1	0	0	0	0	0	0	1
	Bin_ramil	[0.0000, 0.0008)	[0.0008, 0.0016)	[0.0016, 0.0025)	[0.0025, 0.0033)	[0.0033, 0.0041)	[0.0041, 0.0049)	[0.0049, 0.0057)	[0.0057, 0.0065)	[0.0065, 0.0074)	[0.0074, 0.0082)	[0.0082, 0.0090)	[0.0090, 0.0098)	[0.0098, 0.0106)	[0.0106, 0.0114)	[0.0114, 0.0123)	[0.0123, 0.0131)	[0.0131, 0.0139)	[0.0139, 0.0147)	[0.0147, 0.0155)	[0.0155, 0.0163)
3	Count_iamil	177010	14	16	4	4	3	2	3	2	3	0	0	1	0	0	1	0	0	0	1
	Bin_iamil	[0.0000, 0.0004)	[0.0004, 0.0008)	[0.0008, 0.0011)	[0.0011, 0.0015)	[0.0015, 0.0019)	[0.0019, 0.0023)	[0.0023, 0.0027)	[0.0027, 0.0030)	[0.0030, 0.0034)	[0.0034, 0.0038)	[0.0038, 0.0042)	[0.0042, 0.0046)	[0.0046, 0.0050)	[0.0050, 0.0053)	[0.0053, 0.0057)	[0.0057, 0.0061)	[0.0061, 0.0065)	[0.0065, 0.0069)	[0.0069, 0.0072)	[0.0072, 0.0076)
	Count_ramil	174981	1743	190	71	27	23	9	7	2	1	2	2	2	1	0	0	1	0	1	1
	Bin_ramil	[0.0000, 0.0007)	[0.0007, 0.0015)	[0.0015, 0.0022)	[0.0022, 0.0030)	[0.0030, 0.0037)	[0.0037, 0.0045)	[0.0045, 0.0052)	[0.0052, 0.0059)	[0.0059, 0.0067)	[0.0067, 0.0074)	[0.0074, 0.0082)	[0.0082, 0.0089)	[0.0089, 0.0096)	[0.0096, 0.0104)	[0.0104, 0.0111)	[0.0111, 0.0119)	[0.0119, 0.0126)	[0.0126, 0.0134)	[0.0134, 0.0141)	[0.0141, 0.0148)
4	Count_iamil	174674	28	2	4	6	2	1	0	1	0	0	0	0	1	0	0	0	0	0	1
	Bin_iamil	[0.0000, 0.0004)	[0.0004, 0.0008)	[0.0008, 0.0012)	[0.0012, 0.0017)	[0.0017, 0.0021)	[0.0021, 0.0025)	[0.0025, 0.0029)	[0.0029, 0.0033)	[0.0033, 0.0037)	[0.0037, 0.0041)	[0.0041, 0.0045)	[0.0045, 0.0050)	[0.0050, 0.0054)	[0.0054, 0.0058)	[0.0058, 0.0062)	[0.0062, 0.0066)	[0.0066, 0.0070)	[0.0070, 0.0074)	[0.0074, 0.0079)	[0.0079, 0.0083)
	Count_ramil	168504	6006	141	33	16	3	4	3	0	1	4	3	0	0	0	0	0	1	0	1
	Bin_ramil	[0.0000, 0.0019)	[0.0019, 0.0039)	[0.0039, 0.0058)	[0.0058, 0.0077)	[0.0077, 0.0097)	[0.0097, 0.0116)	[0.0116, 0.0135)	[0.0135, 0.0155)	[0.0155, 0.0174)	[0.0174, 0.0193)	[0.0193, 0.0213)	[0.0213, 0.0232)	[0.0232, 0.0251)	[0.0251, 0.0271)	[0.0271, 0.0290)	[0.0290, 0.0309)	[0.0309, 0.0329)	[0.0329, 0.0348)	[0.0348, 0.0367)	[0.0367, 0.0387)
5	Count_iamil	181196	8	0	1	0	1	0	0	0	0	0	0	0	0	1	0	0	0	0	1
	Bin_iamil	[0.0000, 0.0007)	[0.0007, 0.0015)	[0.0015, 0.0022)	[0.0022, 0.0030)	[0.0030, 0.0037)	[0.0037, 0.0044)	[0.0044, 0.0052)	[0.0052, 0.0059)	[0.0059, 0.0066)	[0.0066, 0.0074)	[0.0074, 0.0081)	[0.0081, 0.0089)	[0.0089, 0.0096)	[0.0096, 0.0103)	[0.0103, 0.0111)	[0.0111, 0.0118)	[0.0118, 0.0126)	[0.0126, 0.0133)	[0.0133, 0.0140)	[0.0140, 0.0148)
	Count_ramil	125517	32514	13401	6548	1905	664	265	140	93	64	31	25	20	9	6	2	0	2	1	1
	Bin_ramil	[0.0000, 0.0006)	[0.0006, 0.0011)	[0.0011, 0.0017)	[0.0017, 0.0022)	[0.0022, 0.0028)	[0.0028, 0.0033)	[0.0033, 0.0039)	[0.0039, 0.0044)	[0.0044, 0.0050)	[0.0050, 0.0055)	[0.0055, 0.0061)	[0.0061, 0.0066)	[0.0066, 0.0072)	[0.0072, 0.0077)	[0.0077, 0.0083)	[0.0083, 0.0088)	[0.0088, 0.0094)	[0.0094, 0.0099)	[0.0099, 0.0105)	[0.0105, 0.0110)
